# Supplementary material for: Complementing the phenotypical spectrum of TUBA1A tubulinopathy and its role in early-onset epilepsies
Source: Eur J Hum Genet. 2022 Jan 11;30(3):298–306. doi: 10.1038/s41431-021-01027-0 (PMC8904761; doi:10.1038/s41431-021-01027-0)
Supplement: Supplementary file 2 — Supplementary Table S1 [file 41431_2021_1027_MOESM2_ESM.xlsx]

## Sheet: Tabelle1
Postnatal MRIs
ID #	MRI ID	Age at examination	Cerebral cortex								Hippocampus	Deep grey matter		Internal capsule		Brainstem							Posterior Fossa		Cerebellum							White matter				Cranial nerves				CSF spaces
			Simplified gyral pattern	Cortex		Cortex-white matter junction/sulci	Polymicrogyria		Cobblestone-LIS	Comment	Abnormal signal	Thalamus	Basal ganglia	ALIC visible	PLIC visible	Thin	Asymmetric	Disproportion	Pons	Medulla oblongata	Mesencephalon		Large	Tentorium high	Vermis				Cerebellar hemispheres		Comment	Corpus callosum			Myelination	Olfactory bulb		Optic nerve		Ventricles		External CSF spaces	Hydrocephalus
			y/n	Thick	Irregular	Irregular	y/n	Localization	y/n			Small	Rounded/Rotated						z-score	z-score	z-score	Tectum disproportionally thick			Rotated (sagittally)	Small	z-score cranio-caudal	z-score a.p.	z-score transversal	Abnormal Foliation		Complete	Thin	Comment	Delayed	Abnormal	Absent	Absent	Thin	Large	Rounded/dysplastic anterior horns	Large	y/n	Cause	Treatment
i03	3_FU0	4 d	y	y	y	y	y	perisylvian	n	n.a.	hypoplastic	y	y	n	n	y	n	Thick mesecencephalon, long medulla oblongata	-6.65655	-5.38393	-3.12998	y	n	n	y	y	-2.87731	-3.36869	-2.20943	y	n.a.	y	n	age-appropriate	y	n.a.	n.a.	n	n	y (II, III, IV)	y	y (supra-, infratentorial)	n	n.a.	n
i03	3_FU1	5.3 mo	y	y	y	y	y	perisylvian	n	n.a.	hypoplastic	y	y	n	n	y	n	Thick mesecencephalon, long medulla oblongata	-6.15308	-5.43995	-3.33984	y	n	n	y	y	-2.77169	-3.2516	-2.14909	y	n.a.	y	y	n.a.	y (progressing)	y	absent left	n	n	y (II, III, IV)	y	y (supra-, infratentorial)	n	n.a.	n
i05	5_FU0	6.1 yrs	y	y	y	y	n	n.a.	y	postischemic (post.cerebral artery)	hypoplastic	y	y	n	n	y	y	Thick mesecencephalon, long medulla oblongata	-5.10439	-3.84636	-1.26394	n	n	n	y	y	-2.66824	-2.59726	-1.82017	y	n.a.	y	y	cave: hydrocephalus	n	n	n	n	y	y (II, III, IV)	y	n	y	aqueduct stenosis	n
i05	5_FU1	7.9 yrs	y	y	y	y	n	n.a.	y	postischemic (post.cerebral artery)	hypoplastic	y	y	n	n	y	y	Thick mesecencephalon, long medulla oblongata	-5.34698	-4.01854	-1.70791	n	n	n	y	y	-2.64679	-2.64468	-1.87404	y	n.a.	y	y	cave: hydrocephalus	n	n	n	n	y	y (II, III, IV)	y	n	y	aqueduct stenosis	VP shunt
i05	5_FU2	9.6 yrs	y	y	y	y	n	n.a.	y	postischemic (post.cerebral artery)	hypoplastic	y	y	n	n	y	y	Thick mesecencephalon, long medulla oblongata	-5.49598	-4.12292	-1.03469	n	n	n	y	y	-2.66124	-2.49317	-1.83135	y	n.a.	y	y	cave: hydrocephalus	n	n	n	n	y	y (II, III, IV)	y	n	y	aqueduct stenosis	VP shunt
i05	5_FU3	11.7 yrs	y	y	y	y	n	n.a.	y	postischemic (post.cerebral artery)	hypoplastic	y	y	n	n	y	y	Thick mesecencephalon, long medulla oblongata	-5.60849	-3.38632	-1.29253	n	n	n	y	y	-2.63357	-2.71042	-1.78779	y	n.a.	y	y	cave: hydrocephalus	n	n	n	n	y	y (II, III, IV)	y	n	y	aqueduct stenosis	VP shunt
i06	6_FU0	2.8 mo	y	y	y	y	y	perisylvian, right temporal	n	n.a.	hypoplastic	y	y	n	n	y	y	Thick mesecencephalon, long medulla oblongata, short pons	-6.09801	-4.58504	-0.811871	y	y	y	y	y	-2.61434	-2.35073	-1.06406	y	Dandy-Walker variant	n	n	agenesis	y	y	thin left	n	y	y (II, III, IV)	y	y (supra-, infratentorial)	y	aqueduct stenosis	n
i06	6_FU1	14.8 yrs	y	y	y	y	y	perisylvian, right temporal	n	postischemic (post.cerebral artery)	hypoplastic / ischemia left	y	y	n	n	y	y	Thick mesecencephalon, long medulla oblongata, short pons	-6.62135	-3.45133	-1.48894	y	y	y	y	y	-2.71703	-2.73866	-1.71187	y	n.a.	n	n	agenesis	n (complete)	y	thin left	n	y	y (II, IV)	y	y (supra-, infratentorial)	y	aqueduct stenosis	VP shunt
i02	2_FU0	4.8 yrs	n	n	y	y	y	perisylvian	n	n.a.	n	n	n	y (cranial)	y	n	n	n	-1.40871	-0.497662	1.16982	n	n	n	n	n	-1.38824	-1.04065	-1.08557	n	n.a.	y	n	n.a.	n	n	n.a.	n	n	n	n	n	n	n.a.	n.a.
Fetal MRI
ID #	MRI ID	Age at examination	Brain size		Cerebral cortex		Deep grey matter		Brainstem					Posterior fossa		Cerebellum				White matter			CSF spaces
			BPD	FOD	Simplified gyral pattern	Comment	Thalamus	Basal ganglia	Thin	Asymmetric	Disproportion	Pons	Mesencephalon	Large	Tentorium high	Vermis			Cerebellar hemispheres	Corpus callosum			Ventricles				External CSF spaces	Hydrocephalus
					y/n		Small	Rounded/Rotated				Size (APDP)	Tectum disproportionally thick			Rotated (sagittally)	Small	Height	Size (TCD)	Complete	Thin	Comment	Size (AD)	Large	Comment	Rounded/dysplastic anterior horns	Large	y/n	Cause	Treatment
i09	9_FU0	GW 25+0	< 1. P	< 1. P	y	not age-appropriate	n	n	n	n	Thick mesecencephalon, short pons	< 1. P	y	n	n	n	y	< 1. P	< 1. P	n	n	Hypogenesis	93. P	y (II, dorsal horns)	caused by suspected hypoplasia of corpus callosum	n	n	n	n.a.	n.a.
Abbreviations
AD	Atrial diameter
ALIC	Anterior limb of the internal capsule
APDP	Antero-posterior diameter of pons
a.p.	antero-posterior
BPD	Biparietal diameter
d	days
FOD	Fronto-occipital diameter
FU	follow-up
GW	Gestational week
LIS	lissencephaly
mo	months
n	no
n.a.	not assessed
PLIC	posterior limb of the internal capsule
PMG	polymicrogyria
TCD	Transcerebellar diameter
y	yes
yrs	years
