# Supplementary material for: Complementing the phenotypical spectrum of TUBA1A tubulinopathy and its role in early-onset epilepsies
Source: Eur J Hum Genet. 2022 Jan 11;30(3):298–306. doi: 10.1038/s41431-021-01027-0 (PMC8904761; doi:10.1038/s41431-021-01027-0)
Supplement: Supplementary file 3 — Supplementary Table S2 [file 41431_2021_1027_MOESM3_ESM.xlsx]

## Sheet: Tabelle1
Variant Identifiers									ACMG 2015 Criteria		Variant Effect Prediction Scores
Gene	Transcript	Ensembl Feature	g_Variant	c_Variant	p_Variant	Consequence	CDS_position	Protein_position	Evidence	Variant interpretation	REVEL	MetaLR	MetaSVM	VEST4	CADD_phred	M-CAP	PolyPhen	SIFT	PROVEAN	MutationTaster	MutationAssessor	FATHMM	MutPred	Condel	Grantham difference	GERP++_RS
TUBA1A	NM_006009.3	ENST00000301071.7	NC_000012.11:g.49580615C>T	c.5G>A	p.(Arg2His)	missense_variant	5	2	PS1 PS2 PS3 PM2 PP2 PP3 PP4	Pathogenic	0.622	0.4054	-0.0656	0.42	25.4	0.07573	0.329	0.02	-2.14	1	3.13	-0.54	0.578	0.486	29	5.29
TUBA1A	NM_006009.3	ENST00000301071.7	NC_000012.11:g.49579631G>A	c.518C>T	p.(Pro173Leu)	missense_variant	518	173	PS1 PS2 PS4 PM1 PM2 PP2 PP3 PP4	Pathogenic	0.909	0.6949	0.7778	0.927	28.9	0.840725	1	0	-6.88	1	5.3	-2.56	0.766	0.945	98	5.25
TUBA1A	NM_006009.3	ENST00000301071.7	NC_000012.11:g.49579628G>A	c.521C>T	p.(Ala174Val)	missense_variant	521	174	PS2 PS4 PM1 PM2 PP2 PP3 PP4	Pathogenic	0.633	0.4502	-0.0077	0.73	28.0	0.764244	0.863	0.02	-2.55	0.999987	3.38	-0.47	0.348	0.717	64	5.25
TUBA1A	NM_006009.3	ENST00000301071.7	NC_000012.11:g.49579497C>T	c.652G>A	p.(Asp218Asn)	missense_variant	652	218	PS4 PM2 PM6 PP2	Likely pathogenic	0.249	0.2187	-0.7593	0.643	21.6	0.378605	0.019	0.16	-2.05	0.999832	1.52	-0.4	0.475	0.060	23	5.01
TUBA1A	NM_006009.3	ENST00000301071.7	NC_000012.11:g.49579493A>G	c.656T>C	p.(Ile219Thr)	missense_variant	656	219	PS2 PM2 PM5 PP2 PP3 PP4	Pathogenic	0.762	0.4415	-0.1597	0.826	22.8	0.667878	0.155	0.04	-3.26	0.999656	3.1	-0.48	0.672	0.362	89	5.01
TUBA1A	NM_006009.3	ENST00000301071.7	NC_000012.11:g.49579182C>T	c.967G​>A	p.(Val323Met)	missense_variant	967	323	PS2 PM2 PP2 PP3	Likely pathogenic	0.681	0.7019	0.4785	0.387	23.9	0.62618	0.994	0.02	-2.26	0.999609	3	-2.07	0.759	0.835	21	4.21
TUBA1A	NM_006009.3	ENST00000301071.7	NC_000012.11:g.49579100C>A	c.1049G>T	p.(Gly350Val)	missense_variant	1049	350	PS2 PS3 PM1 PM2 PP2 PP3 PP4	Pathogenic	0.931	0.8384	0.9445	0.915	26.1	0.970045	0.999	0.01	-7.17	1	4.595	-2.02	0.637	0.896	109	5.1
TUBA1A	NM_006009.3	ENST00000301071.7	NC_000012.11:g.49578944C>T	c.1205G>A	p.(Arg402His)	missense_variant	1205	402	PS2 PS3 PS4 PM1 PM2 PP2 PP3 PP4	Pathogenic	0.778	0.6216	0.1686	0.38	24.7	0.563894	0.051	0.03	-3.53	0.995875	2.94	-2.1	0.886	0.367	29	4.62
TUBA1A	NM_006009.3	ENST00000301071.7	NC_000012.11:g.49578885G>T	c.1264C>A	p.(Arg422Ser)	missense_variant	1264	422	PS2 PM1 PM2 PM5 PP2 PP3 PP4	Pathogenic	0.859	0.8168	0.8491	0.722	27.0	0.577552	0.927	0	-3.82	0.995097	3.87	-1.93	0.681	0.820	110	5.51
