# Supplementary material for: Complementing the phenotypical spectrum of TUBA1A tubulinopathy and its role in early-onset epilepsies
Source: Eur J Hum Genet. 2022 Jan 11;30(3):298–306. doi: 10.1038/s41431-021-01027-0 (PMC8904761; doi:10.1038/s41431-021-01027-0)
Supplement: Supplementary file 4 — Supplementary Table S3 [file 41431_2021_1027_MOESM4_ESM.xlsx]

## Sheet: Tabelle1
Location	Allele	Consequence	SYMBOL	Gene	Feature_type	Feature	BIOTYPE	EXON	cDNA_position	CDS_position	Protein_position	Amino_acids	Codons	SIFT	PolyPhen	MPC	LoFtool	BLOSUM62	Condel	CADD_phred	CADD_phred_hg19	CADD_raw	CADD_raw_hg19	CADD_raw_rankscore	CADD_raw_rankscore_hg19	ClinPred_pred	ClinPred_rankscore	ClinPred_score	DANN_rankscore	DANN_score	DEOGEN2_pred	DEOGEN2_rankscore	DEOGEN2_score	Eigen-PC-phred_coding	Eigen-PC-raw_coding	Eigen-PC-raw_coding_rankscore	Eigen-phred_coding	Eigen-raw_coding	Eigen-raw_coding_rankscore	Ensembl_geneid	Ensembl_proteinid	Ensembl_transcriptid	FATHMM_converted_rankscore	FATHMM_pred	FATHMM_score	GENCODE_basic	GERP++_NR	GERP++_RS	GERP++_RS_rankscore
12:49580616-49580616	A	missense_variant,splice_region_variant	TUBA1A	ENSG00000167552	Transcript	ENST00000301071.7	protein_coding	2/4	349	4	2	R/C	Cgt/Tgt	0.01	0.996	4.31666214769	0.278	-3	0.867	34	33	5.497498	5.292110	0.94557	0.93901	D	0.84356	0.993522514024412	0.93191	0.99852564748814754	D,D,.	0.89935	0.663622,0.663622,.	15.07905	0.929582218261923	0.96738	13.45401	0.984864307496018	0.95260	ENSG00000167552,ENSG00000167552,ENSG00000167552	ENSP00000301071,ENSP00000439020,ENSP00000446613	ENST00000301071,ENST00000295766,ENST00000546918	0.71543	T,T,T	-0.59,-0.59,-0.59	Y,Y,Y	5.29	5.29	0.74430
12:49580616-49580616	C	missense_variant,splice_region_variant	TUBA1A	ENSG00000167552	Transcript	ENST00000301071.7	protein_coding	2/4	349	4	2	R/G	Cgt/Ggt	0	0.986	4.31666214769	0.278	-2	0.879	33	32	5.004668	4.730721	0.93257	0.92645	D	0.82119	0.991777300834656	0.80729	0.99702263932402935	D,D,.	0.86465	0.584932,0.584932,.	14.52472	0.917584622393338	0.96294	12.89662	0.96638503285455	0.94613	ENSG00000167552,ENSG00000167552,ENSG00000167552	ENSP00000301071,ENSP00000439020,ENSP00000446613	ENST00000301071,ENST00000295766,ENST00000546918	0.71307	T,T,T	-0.57,-0.57,-0.57	Y,Y,Y	5.29	5.29	0.74430
12:49580616-49580616	T	missense_variant,splice_region_variant	TUBA1A	ENSG00000167552	Transcript	ENST00000301071.7	protein_coding	2/4	349	4	2	R/S	Cgt/Agt	0	0.981	3.66344963391	0.278	-1	0.870	33	33	5.042076	4.808166	0.93350	0.92834	D	0.95957	0.99903666973114	0.47877	0.98883892021466968	D,D,.	0.84794	0.550937,0.550937,.	17.2654	0.972787976436526	0.98028	15.67816	1.05295140601371	0.97159	ENSG00000167552,ENSG00000167552,ENSG00000167552	ENSP00000301071,ENSP00000439020,ENSP00000446613	ENST00000301071,ENST00000295766,ENST00000546918	0.71068	T,T,T	-0.55,-0.55,-0.55	Y,Y,Y	5.29	5.29	0.74430
12:49580615-49580615	A	missense_variant,splice_region_variant	TUBA1A	ENSG00000167552	Transcript	ENST00000301071.7	protein_coding	2/4	350	5	2	R/L	cGt/cTt	0	0.958	4.21975213468	0.278	-2	0.846	32	33	4.600179	4.858704	0.91938	0.92949	D	0.95188	0.998790323734283	0.81143	0.99707863838255306	D,D,.	0.92127	0.721336,0.721336,.	12.90061	0.879472193343067	0.94615	13.06536	0.972012866118535	0.94818	ENSG00000167552,ENSG00000167552,ENSG00000167552	ENSP00000301071,ENSP00000439020,ENSP00000446613	ENST00000301071,ENST00000295766,ENST00000546918	0.70365	T,T,T	-0.49,-0.49,-0.49	Y,Y,Y	5.29	5.29	0.74430
12:49580615-49580615	G	missense_variant,splice_region_variant	TUBA1A	ENSG00000167552	Transcript	ENST00000301071.7	protein_coding	2/4	350	5	2	R/P	cGt/cCt	0.02	0.992	4.61769214335	0.278	-2	0.831	32	33	4.696718	4.901493	0.92379	0.93042	D	0.94534	0.998570442199707	0.58469	0.99296519075980982	D,D,.	0.88522	0.630046,0.630046,.	12.86219	0.878505029348286	0.94567	12.98906	0.969482313881251	0.94727	ENSG00000167552,ENSG00000167552,ENSG00000167552	ENSP00000301071,ENSP00000439020,ENSP00000446613	ENST00000301071,ENST00000295766,ENST00000546918	0.71307	T,T,T	-0.57,-0.57,-0.57	Y,Y,Y	5.29	5.29	0.74430
12:49580615-49580615	T	missense_variant,splice_region_variant	TUBA1A	ENSG00000167552	Transcript	ENST00000301071.7	protein_coding	2/4	350	5	2	R/H	cGt/cAt	0.02	0.329	4.21975213468	0.278	0	0.486	27.1	31	4.010332	4.293194	0.78967	0.89931	D	0.83436	0.99284428358078	0.93102	0.99851931461901056	D,D,.	0.86788	0.591811,0.591811,.	6.694372	0.635236005806872	0.77515	6.055219	0.612717883114055	0.73976	ENSG00000167552,ENSG00000167552,ENSG00000167552	ENSP00000301071,ENSP00000439020,ENSP00000446613	ENST00000301071,ENST00000295766,ENST00000546918	0.70950	T,T,T	-0.54,-0.54,-0.54	Y,Y,Y	5.29	5.29	0.74430
12:49580613-49580613	G	missense_variant	TUBA1A	ENSG00000167552	Transcript	ENST00000301071.7	protein_coding	2/4	352	7	3	E/Q	Gag/Cag	0.01	0.972	3.32765753199	0.278	2	0.820	25.5	27.4	3.719815	3.970552	0.69904	0.81267	D	0.91838	0.997553765773773	0.75655	0.99625195193123095	T,T,.	0.65092	0.278278,0.278278,.	12.19257	0.861341039284493	0.93660	12.25547	0.944334001324097	0.93755	ENSG00000167552,ENSG00000167552,ENSG00000167552	ENSP00000301071,ENSP00000439020,ENSP00000446613	ENST00000301071,ENST00000295766,ENST00000546918	0.72994	T,T,T	-0.72,-0.72,-0.72	Y,Y,Y	5.29	5.29	0.74430
12:49580613-49580613	T	missense_variant	TUBA1A	ENSG00000167552	Transcript	ENST00000301071.7	protein_coding	2/4	352	7	3	E/K	Gag/Aag	0	0.65	2.84317517762	0.278	1	0.672	26.6	29.8	3.946646	4.242604	0.76807	0.89108	D	0.91766	0.997525870800018	0.95160	0.99873893992359619	T,T,.	0.79077	0.44916,0.44916,.	6.562949	0.625880679377147	0.76824	5.981581	0.605664229560012	0.73533	ENSG00000167552,ENSG00000167552,ENSG00000167552	ENSP00000301071,ENSP00000439020,ENSP00000446613	ENST00000301071,ENST00000295766,ENST00000546918	0.72011	T,T,T	-0.63,-0.63,-0.63	Y,Y,Y	5.29	5.29	0.74430
12:49580612-49580612	A	missense_variant	TUBA1A	ENSG00000167552	Transcript	ENST00000301071.7	protein_coding	2/4	353	8	3	E/V	gAg/gTg	0	0.985	3.80477878671	0.278	-2	0.877	31	29.5	4.436847	4.210753	0.90590	0.88473	D	0.94592	0.998591125011444	0.37408	0.97991402079940759	D,D,.	0.92665	0.736456,0.736456,.	14.43695	0.915650007207942	0.96219	15.01641	1.03376811641715	0.96691	ENSG00000167552,ENSG00000167552,ENSG00000167552	ENSP00000301071,ENSP00000439020,ENSP00000446613	ENST00000301071,ENST00000295766,ENST00000546918	0.73739	T,T,T	-0.79,-0.79,-0.79	Y,Y,Y	5.29	5.29	0.74430
12:49580612-49580612	C	missense_variant	TUBA1A	ENSG00000167552	Transcript	ENST00000301071.7	protein_coding	2/4	353	8	3	E/G	gAg/gGg	0.01	0.728	3.80477878671	0.278	-2	0.671	31	29.0	4.426936	4.148216	0.90467	0.86986	D	0.94977	0.998720824718475	0.92143	0.99841035411700196	D,D,.	0.89679	0.657462,0.657462,.	6.973609	0.654098902679155	0.78916	6.483136	0.65078538209622	0.76418	ENSG00000167552,ENSG00000167552,ENSG00000167552	ENSP00000301071,ENSP00000439020,ENSP00000446613	ENST00000301071,ENST00000295766,ENST00000546918	0.73417	T,T,T	-0.76,-0.76,-0.76	Y,Y,Y	5.29	5.29	0.74430
12:49580612-49580612	G	missense_variant	TUBA1A	ENSG00000167552	Transcript	ENST00000301071.7	protein_coding	2/4	353	8	3	E/A	gAg/gCg	0	0.981	3.50374879105	0.278	-1	0.870	29.9	28.5	4.341614	4.095975	0.89115	0.85502	D	0.94253	0.998473703861237	0.56565	0.99241653930063733	D,D,.	0.89337	0.649263,0.649263,.	11.33332	0.837657730575325	0.92274	11.38039	0.912597227133253	0.92363	ENSG00000167552,ENSG00000167552,ENSG00000167552	ENSP00000301071,ENSP00000439020,ENSP00000446613	ENST00000301071,ENST00000295766,ENST00000546918	0.72889	T,T,T	-0.71,-0.71,-0.71	Y,Y,Y	5.29	5.29	0.74430
12:49580611-49580611	A	missense_variant	TUBA1A	ENSG00000167552	Transcript	ENST00000301071.7	protein_coding	2/4	354	9	3	E/D	gaG/gaT	0	0.877	2.9792028864	0.278	2	0.786	24.8	25.9	3.542648	3.730266	0.65196	0.73322	D	0.90826	0.997128665447235	0.63549	0.99416480437650967	T,T,.	0.76684	0.412779,0.412779,.	6.067232	0.587233166372908	0.74024	6.048853	0.612117732549117	0.73938	ENSG00000167552,ENSG00000167552,ENSG00000167552	ENSP00000301071,ENSP00000439020,ENSP00000446613	ENST00000301071,ENST00000295766,ENST00000546918	0.73205	T,T,T	-0.74,-0.74,-0.74	Y,Y,Y	5.29	5.29	0.74430
12:49580611-49580611	G	missense_variant	TUBA1A	ENSG00000167552	Transcript	ENST00000301071.7	protein_coding	2/4	354	9	3	E/D	gaG/gaC	0	0.877	2.9792028864	0.278	2	0.786	24.9	25.9	3.559901	3.719715	0.65638	0.73036	D	0.90826	0.997128665447235	0.63453	0.99414151075624169	T,T,.	0.76684	0.412779,0.412779,.	6.067232	0.587233166372908	0.74024	6.048853	0.612117732549117	0.73938	ENSG00000167552,ENSG00000167552,ENSG00000167552	ENSP00000301071,ENSP00000439020,ENSP00000446613	ENST00000301071,ENST00000295766,ENST00000546918	0.73205	T,T,T	-0.74,-0.74,-0.74	Y,Y,Y	5.29	5.29	0.74430
12:49580610-49580610	C	missense_variant	TUBA1A	ENSG00000167552	Transcript	ENST00000301071.7	protein_coding	2/4	355	10	4	C/G	Tgc/Ggc	0	0.991	4.21975213468	0.278	-3	0.889	29.8	27.6	4.322906	3.985609	0.88734	0.81796	D	0.83127	0.992608368396759	0.29792	0.96430569452753834	D,D,.	0.89700	0.657955,0.657955,.	8.703008	0.745793553220411	0.85841	8.445054	0.782367554426361	0.84991	ENSG00000167552,ENSG00000167552,ENSG00000167552	ENSP00000301071,ENSP00000439020,ENSP00000446613	ENST00000301071,ENST00000295766,ENST00000546918	0.69536	T,T,T	-0.42,-0.42,-0.42	Y,Y,Y	5.29	5.29	0.74430
12:49580610-49580610	G	missense_variant	TUBA1A	ENSG00000167552	Transcript	ENST00000301071.7	protein_coding	2/4	355	10	4	C/R	Tgc/Cgc	0.02	0.774	4.99964404664	0.278	-3	0.671	29.4	27.8	4.281857	4.012670	0.87783	0.82733	D	0.88384	0.995957791805267	0.44624	0.98681948401728981	D,D,.	0.86802	0.592103,0.592103,.	7.216495	0.669414767619621	0.80061	6.725042	0.670465910737622	0.77698	ENSG00000167552,ENSG00000167552,ENSG00000167552	ENSP00000301071,ENSP00000439020,ENSP00000446613	ENST00000301071,ENST00000295766,ENST00000546918	0.69536	T,T,T	-0.42,-0.42,-0.42	Y,Y,Y	5.29	5.29	0.74430
12:49580610-49580610	T	missense_variant	TUBA1A	ENSG00000167552	Transcript	ENST00000301071.7	protein_coding	2/4	355	10	4	C/S	Tgc/Agc	0	0.973	4.14057088863	0.278	-1	0.859	28.4	27.1	4.174034	3.931878	0.84618	0.79905	D	0.77644	0.987072944641113	0.45040	0.98710591844366324	D,D,.	0.86405	0.583667,0.583667,.	8.436031	0.733837137797932	0.84947	8.084015	0.762100458480278	0.83690	ENSG00000167552,ENSG00000167552,ENSG00000167552	ENSP00000301071,ENSP00000439020,ENSP00000446613	ENST00000301071,ENST00000295766,ENST00000546918	0.69027	T,T,T	-0.38,-0.38,-0.38	Y,Y,Y	5.29	5.29	0.74430
12:49580609-49580609	A	missense_variant	TUBA1A	ENSG00000167552	Transcript	ENST00000301071.7	protein_coding	2/4	356	11	4	C/F	tGc/tTc	0	0.945	4.61769214335	0.278	-2	0.834	28.2	29.6	4.147253	4.213459	0.83718	0.88540	D	0.79774	0.989542365074158	0.36378	0.97847954141591398	D,D,.	0.85564	0.566257,0.566257,.	11.49916	0.842372769712349	0.92565	10.53328	0.879479825634372	0.90718	ENSG00000167552,ENSG00000167552,ENSG00000167552	ENSP00000301071,ENSP00000439020,ENSP00000446613	ENST00000301071,ENST00000295766,ENST00000546918	0.69287	T,T,T	-0.4,-0.4,-0.4	Y,Y,Y	5.29	5.29	0.74430
12:49580609-49580609	G	missense_variant	TUBA1A	ENSG00000167552	Transcript	ENST00000301071.7	protein_coding	2/4	356	11	4	C/S	tGc/tCc	0	0.973	4.14057088863	0.278	-1	0.859	27.3	27.7	4.050330	4.001642	0.80351	0.82359	D	0.78324	0.987912114102292	0.46558	0.98807408826145016	D,D,.	0.86405	0.583667,0.583667,.	10.41471	0.809618788971592	0.90456	9.493063	0.834505526682857	0.88208	ENSG00000167552,ENSG00000167552,ENSG00000167552	ENSP00000301071,ENSP00000439020,ENSP00000446613	ENST00000301071,ENST00000295766,ENST00000546918	0.69027	T,T,T	-0.38,-0.38,-0.38	Y,Y,Y	5.29	5.29	0.74430
12:49580609-49580609	T	missense_variant	TUBA1A	ENSG00000167552	Transcript	ENST00000301071.7	protein_coding	2/4	356	11	4	C/Y	tGc/tAc	0	0.97	4.99964404664	0.278	-2	0.857	28.3	29.6	4.161592	4.214432	0.84202	0.88563	D	0.77550	0.986953794956207	0.47035	0.98835514100879363	D,D,.	0.85564	0.566257,0.566257,.	10.45333	0.810863515359183	0.90538	9.392032	0.829814318174393	0.87930	ENSG00000167552,ENSG00000167552,ENSG00000167552	ENSP00000301071,ENSP00000439020,ENSP00000446613	ENST00000301071,ENST00000295766,ENST00000546918	0.69413	T,T,T	-0.41,-0.41,-0.41	Y,Y,Y	5.29	5.29	0.74430
12:49580608-49580608	C	missense_variant	TUBA1A	ENSG00000167552	Transcript	ENST00000301071.7	protein_coding	2/4	357	12	4	C/W	tgC/tgG	0	0.993	4.31666214769	0.278	-2	0.895	26.2	25.5	3.865586	3.643835	0.74189	0.70882	D	0.81437	0.991176943303782	0.43625	0.98610032592680674	D,D,.	0.89548	0.654309,0.654309,.	4.33938	0.39730078874633	0.61399	5.064019	0.50365497745581	0.67305	ENSG00000167552,ENSG00000167552,ENSG00000167552	ENSP00000301071,ENSP00000439020,ENSP00000446613	ENST00000301071,ENST00000295766,ENST00000546918	0.69657	T,T,T	-0.43,-0.43,-0.43	Y,Y,Y	5.29	2.44	0.28875
12:49580607-49580607	A	missense_variant	TUBA1A	ENSG00000167552	Transcript	ENST00000301071.7	protein_coding	2/4	358	13	5	I/F	Atc/Ttc	0	0.936	4.31666214769	0.278	0	0.826	29.5	28.0	4.294439	4.037998	0.88089	0.83618	D	0.88232	0.995872437953949	0.31361	0.96856077794240081	T,T,.	0.76909	0.416018,0.416018,.	11.28829	0.836355951070059	0.92194	11.23663	0.907168413920023	0.92106	ENSG00000167552,ENSG00000167552,ENSG00000167552	ENSP00000301071,ENSP00000439020,ENSP00000446613	ENST00000301071,ENST00000295766,ENST00000546918	0.72678	T,T,T	-0.69,-0.69,-0.69	Y,Y,Y	5.29	5.29	0.74430
12:49580607-49580607	C	missense_variant	TUBA1A	ENSG00000167552	Transcript	ENST00000301071.7	protein_coding	2/4	358	13	5	I/V	Atc/Gtc	0.1	0.071	1.66538413369	0.278	3	0.291	22.9	22.5	2.722684	2.458356	0.46082	0.42800	D	0.47527	0.816672146320343	0.62656	0.99398257859350625	T,T,.	0.47224	0.138643,0.138643,.	3.753318	0.306216808233114	0.55903	3.012092	0.131396161289816	0.47931	ENSG00000167552,ENSG00000167552,ENSG00000167552	ENSP00000301071,ENSP00000439020,ENSP00000446613	ENST00000301071,ENST00000295766,ENST00000546918	0.68329	T,T,T	-0.33,-0.33,-0.33	Y,Y,Y	5.29	5.29	0.74430
12:49580607-49580607	G	missense_variant	TUBA1A	ENSG00000167552	Transcript	ENST00000301071.7	protein_coding	2/4	358	13	5	I/L	Atc/Ctc	0.12	0.111	1.96738462022	0.278	2	0.269	23.4	23.0	3.002230	2.748696	0.52090	0.49176	D	0.57735	0.918886542320251	0.32865	0.97212831180615722	T,T,.	0.52583	0.176034,0.176034,.	4.267955	0.387051708007951	0.60765	3.569978	0.257945463541067	0.54034	ENSG00000167552,ENSG00000167552,ENSG00000167552	ENSP00000301071,ENSP00000439020,ENSP00000446613	ENST00000301071,ENST00000295766,ENST00000546918	0.70950	T,T,T	-0.54,-0.54,-0.54	Y,Y,Y	5.29	5.29	0.74430
12:49580606-49580606	C	missense_variant	TUBA1A	ENSG00000167552	Transcript	ENST00000301071.7	protein_coding	2/4	359	14	5	I/S	aTc/aGc	0.01	0.998	4.61769214335	0.278	-2	0.880	32	29.3	4.483942	4.181780	0.91096	0.87824	D	0.88852	0.996199071407318	0.40058	0.9830229289312884	D,D,.	0.91045	0.691792,0.691792,.	14.99115	0.92772150382524	0.96670	14.72416	1.02496859032964	0.96462	ENSG00000167552,ENSG00000167552,ENSG00000167552	ENSP00000301071,ENSP00000439020,ENSP00000446613	ENST00000301071,ENST00000295766,ENST00000546918	0.72568	T,T,T	-0.68,-0.68,-0.68	Y,Y,Y	5.29	5.29	0.74430
12:49580606-49580606	G	missense_variant	TUBA1A	ENSG00000167552	Transcript	ENST00000301071.7	protein_coding	2/4	359	14	5	I/T	aTc/aCc	0	0.994	4.21975213468	0.278	-1	0.897	29.5	27.6	4.289101	3.993590	0.87970	0.82059	D	0.92414	0.997787952423096	0.79440	0.99683635933682802	D,D,.	0.89053	0.642465,0.642465,.	16.09862	0.950526219711282	0.97421	16.02972	1.06269900923466	0.97380	ENSG00000167552,ENSG00000167552,ENSG00000167552	ENSP00000301071,ENSP00000439020,ENSP00000446613	ENST00000301071,ENST00000295766,ENST00000546918	0.72348	T,T,T	-0.66,-0.66,-0.66	Y,Y,Y	5.29	5.29	0.74430
12:49580606-49580606	T	missense_variant	TUBA1A	ENSG00000167552	Transcript	ENST00000301071.7	protein_coding	2/4	359	14	5	I/N	aTc/aAc	0	0.999	4.99964404664	0.278	-3	0.935	32	29.5	4.463414	4.205593	0.90889	0.88359	D	0.96125	0.999080538749695	0.42795	0.98546749428508262	D,D,.	0.89437	0.651661,0.651661,.	16.02311	0.949024605922407	0.97375	15.83506	1.05732912847171	0.97260	ENSG00000167552,ENSG00000167552,ENSG00000167552	ENSP00000301071,ENSP00000439020,ENSP00000446613	ENST00000301071,ENST00000295766,ENST00000546918	0.72889	T,T,T	-0.71,-0.71,-0.71	Y,Y,Y	5.29	5.29	0.74430
12:49580605-49580605	C	missense_variant	TUBA1A	ENSG00000167552	Transcript	ENST00000301071.7	protein_coding	2/4	360	15	5	I/M	atC/atG	0	0.952	3.22852605899	0.278	1	0.840	29.6	24.9	4.303225	3.483504	0.88299	0.66686	D	0.87712	0.995598018169403	0.37078	0.9794801195987749	T,T,.	0.70212	0.332123,0.332123,.	5.687182	0.553619866590125	0.71649	5.734193	0.580845931528001	0.71979	ENSG00000167552,ENSG00000167552,ENSG00000167552	ENSP00000301071,ENSP00000439020,ENSP00000446613	ENST00000301071,ENST00000295766,ENST00000546918	0.72678	T,T,T	-0.69,-0.69,-0.69	Y,Y,Y	5.29	4.39	0.52211
12:49580604-49580604	C	missense_variant	TUBA1A	ENSG00000167552	Transcript	ENST00000301071.7	protein_coding	2/4	361	16	6	S/A	Tcc/Gcc	0	0.853	3.0674637903	0.278	1	0.773	28.9	26.9	4.225847	3.902381	0.86240	0.78895	D	0.70448	0.974294006824493	0.59546	0.99325389382352336	T,T,.	0.64504	0.272639,0.272639,.	9.912999	0.792762045739421	0.89287	9.336088	0.827195581478705	0.87776	ENSG00000167552,ENSG00000167552,ENSG00000167552	ENSP00000301071,ENSP00000439020,ENSP00000446613	ENST00000301071,ENST00000295766,ENST00000546918	0.69287	T,T,T	-0.4,-0.4,-0.4	Y,Y,Y	5.29	5.29	0.74430
12:49580604-49580604	G	missense_variant	TUBA1A	ENSG00000167552	Transcript	ENST00000301071.7	protein_coding	2/4	361	16	6	S/P	Tcc/Ccc	0	0.988	4.21975213468	0.278	-1	0.882	32	29.9	4.560538	4.256247	0.91702	0.89356	D	0.93671	0.998266398906708	0.83852	0.99745675777351483	D,D,.	0.84348	0.54226,0.54226,.	15.17245	0.931564794118089	0.96807	14.90481	1.0304386703599	0.96606	ENSG00000167552,ENSG00000167552,ENSG00000167552	ENSP00000301071,ENSP00000439020,ENSP00000446613	ENST00000301071,ENST00000295766,ENST00000546918	0.70133	T,T,T	-0.47,-0.47,-0.47	Y,Y,Y	5.29	5.29	0.74430
12:49580604-49580604	T	missense_variant	TUBA1A	ENSG00000167552	Transcript	ENST00000301071.7	protein_coding	2/4	361	16	6	S/T	Tcc/Acc	0.01	0.897	3.22852605899	0.278	1	0.760	27.9	26.8	4.119526	3.880095	0.82764	0.78119	D	0.69127	0.970926403999329	0.48695	0.98928380320981169	T,T,.	0.58896	0.224506,0.224506,.	6.555937	0.62537253218657	0.76788	5.640386	0.570988312108987	0.71367	ENSG00000167552,ENSG00000167552,ENSG00000167552	ENSP00000301071,ENSP00000439020,ENSP00000446613	ENST00000301071,ENST00000295766,ENST00000546918	0.66474	T,T,T	-0.22,-0.22,-0.22	Y,Y,Y	5.29	5.29	0.74430
12:49580603-49580603	A	missense_variant	TUBA1A	ENSG00000167552	Transcript	ENST00000301071.7	protein_coding	2/4	362	17	6	S/F	tCc/tTc	0	0.998	3.57629945819	0.278	-2	0.919	32	31	4.529464	4.295233	0.91483	0.89962	D	0.92797	0.997934579849243	0.74456	0.99605223025229572	D,D,.	0.83289	0.52177,0.52177,.	14.90741	0.925937836360588	0.96607	13.0461	0.97137364716365	0.94795	ENSG00000167552,ENSG00000167552,ENSG00000167552	ENSP00000301071,ENSP00000439020,ENSP00000446613	ENST00000301071,ENST00000295766,ENST00000546918	0.69657	T,T,T	-0.43,-0.43,-0.43	Y,Y,Y	5.29	5.29	0.74430
12:49580603-49580603	C	missense_variant	TUBA1A	ENSG00000167552	Transcript	ENST00000301071.7	protein_coding	2/4	362	17	6	S/C	tCc/tGc	0.02	0.999	3.3389385424	0.278	-1	0.873	31	29.1	4.431335	4.163020	0.90524	0.87376	D	0.64907	0.957030773162842	0.38890	0.98174917805696627	D,D,.	0.82086	0.500155,0.500155,.	16.07588	0.950069659114088	0.97406	14.21177	1.00912903937795	0.96018	ENSG00000167552,ENSG00000167552,ENSG00000167552	ENSP00000301071,ENSP00000439020,ENSP00000446613	ENST00000301071,ENST00000295766,ENST00000546918	0.70133	T,T,T	-0.47,-0.47,-0.47	Y,Y,Y	5.29	5.29	0.74430
12:49580603-49580603	T	missense_variant	TUBA1A	ENSG00000167552	Transcript	ENST00000301071.7	protein_coding	2/4	362	17	6	S/Y	tCc/tAc	0	0.995	4.31666214769	0.278	-2	0.902	31	29.2	4.369656	4.168421	0.89620	0.87511	D	0.89398	0.996469497680664	0.38925	0.9817896070066896	D,D,.	0.84905	0.553129,0.553129,.	19.83844	1.01573540842815	0.98909	18.0428	1.11204648565084	0.98351	ENSG00000167552,ENSG00000167552,ENSG00000167552	ENSP00000301071,ENSP00000439020,ENSP00000446613	ENST00000301071,ENST00000295766,ENST00000546918	0.70014	T,T,T	-0.46,-0.46,-0.46	Y,Y,Y	5.29	5.29	0.74430
12:49580601-49580601	A	missense_variant	TUBA1A	ENSG00000167552	Transcript	ENST00000301071.7	protein_coding	2/4	364	19	7	I/F	Atc/Ttc	0	0.763	4.31666214769	0.278	0	0.728	26.6	26.4	3.946706	3.825089	0.76807	0.76289	D	0.69961	0.973100304603577	0.27643	0.95720371186293918	T,T,.	0.69585	0.325098,0.325098,.	5.235089	0.508285075837416	0.68548	5.47005	0.552310019812047	0.70221	ENSG00000167552,ENSG00000167552,ENSG00000167552	ENSP00000301071,ENSP00000439020,ENSP00000446613	ENST00000301071,ENST00000295766,ENST00000546918	0.73205	T,T,T	-0.74,-0.74,-0.74	Y,Y,Y	5.29	5.29	0.74430
12:49580601-49580601	C	missense_variant	TUBA1A	ENSG00000167552	Transcript	ENST00000301071.7	protein_coding	2/4	364	19	7	I/V	Atc/Gtc	0.3	0.015	1.65225524358	0.278	3	0.029	21.4	21.2	2.277762	2.165866	0.36375	0.36408	T	0.29759	0.421860784292221	0.50721	0.9902719747866795	T,T,.	0.44285	0.120541,0.120541,.	2.176178	-0.0563246672773134	0.37216	1.762556	-0.241743395086854	0.31434	ENSG00000167552,ENSG00000167552,ENSG00000167552	ENSP00000301071,ENSP00000439020,ENSP00000446613	ENST00000301071,ENST00000295766,ENST00000546918	0.69536	T,T,T	-0.42,-0.42,-0.42	Y,Y,Y	5.29	5.29	0.74430
12:49580601-49580601	G	missense_variant	TUBA1A	ENSG00000167552	Transcript	ENST00000301071.7	protein_coding	2/4	364	19	7	I/L	Atc/Ctc	0.18	0.04	1.93150290911	0.278	2	0.059	22.8	22.7	2.671196	2.569558	0.44973	0.45248	D	0.36382	0.599552631378174	0.29543	0.96358832387083349	T,T,.	0.48904	0.149843,0.149843,.	2.519473	0.0449397966716004	0.41827	2.098627	-0.124410869934563	0.36330	ENSG00000167552,ENSG00000167552,ENSG00000167552	ENSP00000301071,ENSP00000439020,ENSP00000446613	ENST00000301071,ENST00000295766,ENST00000546918	0.69027	T,T,T	-0.38,-0.38,-0.38	Y,Y,Y	5.29	5.29	0.74430
12:49580600-49580600	C	missense_variant	TUBA1A	ENSG00000167552	Transcript	ENST00000301071.7	protein_coding	2/4	365	20	7	I/S	aTc/aGc	0.01	0.991	4.4416008843	0.278	-2	0.850	32	29.8	4.451836	4.243865	0.90762	0.89128	D	0.94283	0.998480498790741	0.39467	0.9823988724804632	D,D,.	0.89974	0.664573,0.664573,.	11.39061	0.839300058149371	0.92375	11.65219	0.922683358083711	0.92826	ENSG00000167552,ENSG00000167552,ENSG00000167552	ENSP00000301071,ENSP00000439020,ENSP00000446613	ENST00000301071,ENST00000295766,ENST00000546918	0.74159	T,T,T	-0.83,-0.83,-0.83	Y,Y,Y	5.29	5.29	0.74430
12:49580600-49580600	G	missense_variant	TUBA1A	ENSG00000167552	Transcript	ENST00000301071.7	protein_coding	2/4	365	20	7	I/T	aTc/aCc	0	0.972	3.01023712014	0.278	-1	0.859	29.5	28.5	4.288090	4.091116	0.87938	0.85336	D	0.79985	0.989763736724854	0.78912	0.99675504844711527	D,D,.	0.86083	0.576885,0.576885,.	7.884823	0.706956200161139	0.82910	7.565122	0.730320548450966	0.81622	ENSG00000167552,ENSG00000167552,ENSG00000167552	ENSP00000301071,ENSP00000439020,ENSP00000446613	ENST00000301071,ENST00000295766,ENST00000546918	0.74053	T,T,T	-0.82,-0.82,-0.82	Y,Y,Y	5.29	5.29	0.74430
12:49580600-49580600	T	missense_variant	TUBA1A	ENSG00000167552	Transcript	ENST00000301071.7	protein_coding	2/4	365	20	7	I/N	aTc/aAc	0	0.996	4.99964404664	0.278	-3	0.906	31	30	4.432683	4.269043	0.90540	0.89553	D	0.92874	0.997963666915894	0.39983	0.98294369607528187	D,D,.	0.91862	0.713948,0.713948,.	13.07952	0.88389529988267	0.94832	13.55942	0.988331884872865	0.95375	ENSG00000167552,ENSG00000167552,ENSG00000167552	ENSP00000301071,ENSP00000439020,ENSP00000446613	ENST00000301071,ENST00000295766,ENST00000546918	0.74159	T,T,T	-0.83,-0.83,-0.83	Y,Y,Y	5.29	5.29	0.74430
12:49580599-49580599	C	missense_variant	TUBA1A	ENSG00000167552	Transcript	ENST00000301071.7	protein_coding	2/4	366	21	7	I/M	atC/atG	0.03	0.249	2.36971887699	0.278	1	0.390	24.1	23.4	3.305448	2.912718	0.59163	0.52755	D	0.61676	0.942502975463867	0.33112	0.97265581491460484	T,T,.	0.65241	0.279723,0.279723,.	3.403532	0.243422021119523	0.52275	3.182454	0.17219811466853	0.49867	ENSG00000167552,ENSG00000167552,ENSG00000167552	ENSP00000301071,ENSP00000439020,ENSP00000446613	ENST00000301071,ENST00000295766,ENST00000546918	0.73845	T,T,T	-0.8,-0.8,-0.8	Y,Y,Y	5.29	4.39	0.52211
12:49580598-49580598	A	missense_variant	TUBA1A	ENSG00000167552	Transcript	ENST00000301071.7	protein_coding	2/4	367	22	8	H/Y	Cac/Tac	0	0.981	3.80477878671	0.278	2	0.870	28.5	28.5	4.183305	4.091275	0.84926	0.85336	D	0.88852	0.996191501617432	0.58832	0.99306157242923077	D,D,.	0.88918	0.639282,0.639282,.	15.03344	0.928617863210988	0.96704	14.33579	1.01299617390709	0.96131	ENSG00000167552,ENSG00000167552,ENSG00000167552	ENSP00000301071,ENSP00000439020,ENSP00000446613	ENST00000301071,ENST00000295766,ENST00000546918	0.68616	T,T,T	-0.35,-0.35,-0.35	Y,Y,Y	5.29	5.29	0.74430
12:49580598-49580598	C	missense_variant	TUBA1A	ENSG00000167552	Transcript	ENST00000301071.7	protein_coding	2/4	367	22	8	H/D	Cac/Gac	0	0.966	4.31666214769	0.278	-1	0.853	29.9	29.1	4.335877	4.161917	0.89002	0.87349	D	0.97004	0.999333322048187	0.44838	0.98696495562190778	D,D,.	0.90698	0.68269,0.68269,.	16.03778	0.949315407456948	0.97383	15.54216	1.04909379809111	0.97068	ENSG00000167552,ENSG00000167552,ENSG00000167552	ENSP00000301071,ENSP00000439020,ENSP00000446613	ENST00000301071,ENST00000295766,ENST00000546918	0.67874	T,T,T	-0.3,-0.3,-0.3	Y,Y,Y	5.29	5.29	0.74430
12:49580598-49580598	T	missense_variant	TUBA1A	ENSG00000167552	Transcript	ENST00000301071.7	protein_coding	2/4	367	22	8	H/N	Cac/Aac	0.02	0.495	3.57629945819	0.278	1	0.548	27.2	27.1	4.031582	3.925636	0.79695	0.79680	D	0.73191	0.980126976966858	0.46461	0.98801123994335249	D,D,.	0.84496	0.545134,0.545134,.	5.916714	0.574359529837765	0.73106	5.013509	0.497157674929784	0.66922	ENSG00000167552,ENSG00000167552,ENSG00000167552	ENSP00000301071,ENSP00000439020,ENSP00000446613	ENST00000301071,ENST00000295766,ENST00000546918	0.67543	T,T,T	-0.28,-0.28,-0.28	Y,Y,Y	5.29	5.29	0.74430
12:49580597-49580597	A	missense_variant	TUBA1A	ENSG00000167552	Transcript	ENST00000301071.7	protein_coding	2/4	368	23	8	H/L	cAc/cTc	0.01	0.305	4.21975213468	0.278	-3	0.501	25.0	24.8	3.592256	3.455576	0.66479	0.65973	D	0.95438	0.998874723911285	0.26720	0.95344017108354584	D,D,.	0.87862	0.615218,0.615218,.	4.873063	0.467149157970854	0.65827	4.381324	0.40611317713236	0.61758	ENSG00000167552,ENSG00000167552,ENSG00000167552	ENSP00000301071,ENSP00000439020,ENSP00000446613	ENST00000301071,ENST00000295766,ENST00000546918	0.68181	T,T,T	-0.32,-0.32,-0.32	Y,Y,Y	5.29	5.29	0.74430
12:49580597-49580597	C	missense_variant	TUBA1A	ENSG00000167552	Transcript	ENST00000301071.7	protein_coding	2/4	368	23	8	H/R	cAc/cGc	0	0.947	4.14057088863	0.278	0	0.835	27.7	26.5	4.091681	3.840587	0.81795	0.76782	D	0.91939	0.997597515583038	0.49861	0.98987249704824098	D,D,.	0.90216	0.670534,0.670534,.	10.11254	0.799621306907842	0.89767	10.6436	0.883944093040253	0.90952	ENSG00000167552,ENSG00000167552,ENSG00000167552	ENSP00000301071,ENSP00000439020,ENSP00000446613	ENST00000301071,ENST00000295766,ENST00000546918	0.68329	T,T,T	-0.33,-0.33,-0.33	Y,Y,Y	5.29	5.29	0.74430
12:49580597-49580597	G	missense_variant	TUBA1A	ENSG00000167552	Transcript	ENST00000301071.7	protein_coding	2/4	368	23	8	H/P	cAc/cCc	0	0.993	4.91872213902	0.278	-2	0.895	29.9	28.3	4.333553	4.069987	0.88957	0.84653	D	0.90310	0.996892154216766	0.32080	0.97033705170424811	D,D,.	0.87659	0.610737,0.610737,.	10.39527	0.808990066802665	0.90412	10.95212	0.896207209913497	0.91573	ENSG00000167552,ENSG00000167552,ENSG00000167552	ENSP00000301071,ENSP00000439020,ENSP00000446613	ENST00000301071,ENST00000295766,ENST00000546918	0.68474	T,T,T	-0.34,-0.34,-0.34	Y,Y,Y	5.29	5.29	0.74430
12:49580596-49580596	C	missense_variant	TUBA1A	ENSG00000167552	Transcript	ENST00000301071.7	protein_coding	2/4	369	24	8	H/Q	caC/caG	0.01	0.978	3.38724322197	0.278	0	0.826	22.7	22.2	2.625271	2.350498	0.43981	0.40427	D	0.83594	0.992960155010223	0.21710	0.9231735099554641	D,D,.	0.86835	0.592803,0.592803,.	1.51686	-0.323304276845957	0.27347	1.783387	-0.233952289979773	0.31748	ENSG00000167552,ENSG00000167552,ENSG00000167552	ENSP00000301071,ENSP00000439020,ENSP00000446613	ENST00000301071,ENST00000295766,ENST00000546918	0.63077	T,T,T	-0.03,-0.03,-0.03	Y,Y,Y	5.29	-1.44	0.08391
12:49580596-49580596	T	missense_variant	TUBA1A	ENSG00000167552	Transcript	ENST00000301071.7	protein_coding	2/4	369	24	8	H/Q	caC/caA	0.01	0.978	3.38724322197	0.278	0	0.826	22.6	22.1	2.582352	2.326585	0.43044	0.39884	D	0.83488	0.992888748645782	0.20767	0.91493629517452546	D,D,.	0.86835	0.592803,0.592803,.	1.51686	-0.323304276845957	0.27347	1.783387	-0.233952289979773	0.31748	ENSG00000167552,ENSG00000167552,ENSG00000167552	ENSP00000301071,ENSP00000439020,ENSP00000446613	ENST00000301071,ENST00000295766,ENST00000546918	0.63077	T,T,T	-0.03,-0.03,-0.03	Y,Y,Y	5.29	-1.44	0.08391
12:49580595-49580595	A	missense_variant	TUBA1A	ENSG00000167552	Transcript	ENST00000301071.7	protein_coding	2/4	370	25	9	V/F	Gtt/Ttt	0	0.956	4.14057088863	0.278	-1	0.844	26.3	28.5	3.897606	4.088741	0.75198	0.85269	D	0.86012	0.994619488716125	0.47684	0.9887341129805074	D,D,.	0.82967	0.515714,0.515714,.	8.830721	0.751295428167292	0.86255	9.247315	0.823011255981708	0.87522	ENSG00000167552,ENSG00000167552,ENSG00000167552	ENSP00000301071,ENSP00000439020,ENSP00000446613	ENST00000301071,ENST00000295766,ENST00000546918	0.75911	T,T,T	-0.99,-0.99,-0.99	Y,Y,Y	5.29	5.29	0.74430
12:49580595-49580595	G	missense_variant	TUBA1A	ENSG00000167552	Transcript	ENST00000301071.7	protein_coding	2/4	370	25	9	V/L	Gtt/Ctt	0.04	0.063	1.88209324365	0.278	1	0.353	23.4	24.0	3.000973	3.191593	0.52061	0.59299	D	0.46542	0.802773416042328	0.41907	0.9847501722805313	T,T,.	0.52701	0.176904,0.176904,.	3.40772	0.244216032187103	0.52321	2.821968	0.0835791522141359	0.45698	ENSG00000167552,ENSG00000167552,ENSG00000167552	ENSP00000301071,ENSP00000439020,ENSP00000446613	ENST00000301071,ENST00000295766,ENST00000546918	0.74793	T,T,T	-0.89,-0.89,-0.89	Y,Y,Y	5.29	5.29	0.74430
12:49580595-49580595	T	missense_variant	TUBA1A	ENSG00000167552	Transcript	ENST00000301071.7	protein_coding	2/4	370	25	9	V/I	Gtt/Att	0.61	0.023	1.60845377238	0.278	3	0.005	19.97	22.3	2.094408	2.364776	0.32504	0.40735	D	0.35769	0.58390748500824	0.45304	0.98727899563556676	T,T,.	0.42674	0.111328,0.111328,.	2.753122	0.104516115024674	0.44779	2.127991	-0.114909711150701	0.36743	ENSG00000167552,ENSG00000167552,ENSG00000167552	ENSP00000301071,ENSP00000439020,ENSP00000446613	ENST00000301071,ENST00000295766,ENST00000546918	0.72678	T,T,T	-0.69,-0.69,-0.69	Y,Y,Y	5.29	5.29	0.74430
12:49580594-49580594	C	missense_variant	TUBA1A	ENSG00000167552	Transcript	ENST00000301071.7	protein_coding	2/4	371	26	9	V/G	gTt/gGt	0	0.979	3.63996853806	0.278	-3	0.867	29.5	27.2	4.295900	3.935560	0.88131	0.80019	D	0.82178	0.991830050945282	0.33047	0.97252416654877483	D,D,.	0.85683	0.568698,0.568698,.	11.51919	0.842943094339576	0.92597	11.44817	0.915149543519356	0.92480	ENSG00000167552,ENSG00000167552,ENSG00000167552	ENSP00000301071,ENSP00000439020,ENSP00000446613	ENST00000301071,ENST00000295766,ENST00000546918	0.76430	T,T,T	-1.03,-1.03,-1.03	Y,Y,Y	5.29	5.29	0.74430
12:49580594-49580594	G	missense_variant	TUBA1A	ENSG00000167552	Transcript	ENST00000301071.7	protein_coding	2/4	371	26	9	V/A	gTt/gCt	0	0.831	2.28727837	0.278	0	0.760	28.4	26.4	4.173571	3.819956	0.84604	0.76114	D	0.71146	0.97591894865036	0.46704	0.9881643237413873	D,D,.	0.83566	0.527087,0.527087,.	6.994049	0.655427197137479	0.79014	6.311444	0.636058104499213	0.75470	ENSG00000167552,ENSG00000167552,ENSG00000167552	ENSP00000301071,ENSP00000439020,ENSP00000446613	ENST00000301071,ENST00000295766,ENST00000546918	0.75553	T,T,T	-0.96,-0.96,-0.96	Y,Y,Y	5.29	5.29	0.74430
12:49580594-49580594	T	missense_variant	TUBA1A	ENSG00000167552	Transcript	ENST00000301071.7	protein_coding	2/4	371	26	9	V/D	gTt/gAt	0	0.967	4.4416008843	0.278	-3	0.853	31	28.2	4.373082	4.056312	0.89680	0.84231	D	0.85392	0.994225323200226	0.23841	0.93845448849747759	D,D,.	0.91741	0.71055,0.71055,.	11.36916	0.838685118359974	0.92338	11.28615	0.909041566511265	0.92195	ENSG00000167552,ENSG00000167552,ENSG00000167552	ENSP00000301071,ENSP00000439020,ENSP00000446613	ENST00000301071,ENST00000295766,ENST00000546918	0.76561	T,T,T	-1.04,-1.04,-1.04	Y,Y,Y	5.29	5.29	0.74430
12:49580592-49580592	A	missense_variant	TUBA1A	ENSG00000167552	Transcript	ENST00000301071.7	protein_coding	2/4	373	28	10	G/C	Ggc/Tgc	0	1	3.52078213034	0.278	-3	0.945	29.2	31	4.254229	4.321616	0.87064	0.90308	D	0.98208	0.999623656272888	0.52776	0.99113315028827997	D,D,.	0.93102	0.748844,0.748844,.	19.52616	1.01095691822819	0.98827	19.90496	1.14783825555284	0.98925	ENSG00000167552,ENSG00000167552,ENSG00000167552	ENSP00000301071,ENSP00000439020,ENSP00000446613	ENST00000301071,ENST00000295766,ENST00000546918	0.98507	D,D,D	-4.99,-4.99,-4.99	Y,Y,Y	5.29	5.29	0.74430
12:49580592-49580592	G	missense_variant	TUBA1A	ENSG00000167552	Transcript	ENST00000301071.7	protein_coding	2/4	373	28	10	G/R	Ggc/Cgc	0	1	3.96447962958	0.278	-2	0.945	28.0	29.2	4.133002	4.171962	0.83227	0.87591	D	0.98254	0.99963390827179	0.94637	0.99868765829166728	D,D,.	0.92165	0.722404,0.722404,.	17.29795	0.973365992650955	0.98042	17.04365	1.08897637802627	0.97924	ENSG00000167552,ENSG00000167552,ENSG00000167552	ENSP00000301071,ENSP00000439020,ENSP00000446613	ENST00000301071,ENST00000295766,ENST00000546918	0.98487	D,D,D	-4.98,-4.98,-4.98	Y,Y,Y	5.29	5.29	0.74430
12:49580592-49580592	T	missense_variant	TUBA1A	ENSG00000167552	Transcript	ENST00000301071.7	protein_coding	2/4	373	28	10	G/S	Ggc/Agc	0	1	3.37465409467	0.278	0	0.945	28.7	30	4.201650	4.266987	0.85499	0.89535	D	0.97004	0.999337613582611	0.86519	0.997782152965761	D,D,.	0.90758	0.684237,0.684237,.	15.57138	0.939875895318513	0.97087	15.10943	1.03653579622986	0.96762	ENSG00000167552,ENSG00000167552,ENSG00000167552	ENSP00000301071,ENSP00000439020,ENSP00000446613	ENST00000301071,ENST00000295766,ENST00000546918	0.98487	D,D,D	-4.98,-4.98,-4.98	Y,Y,Y	5.29	5.29	0.74430
12:49580591-49580591	A	missense_variant	TUBA1A	ENSG00000167552	Transcript	ENST00000301071.7	protein_coding	2/4	374	29	10	G/V	gGc/gTc	0	1	4.21975213468	0.278	-3	0.945	26.6	28.5	3.939218	4.087163	0.76554	0.85202	D	0.97717	0.999513387680054	0.77254	0.99650247520522184	D,D,.	0.93102	0.748844,0.748844,.	15.76498	0.943817603187203	0.97214	16.20293	1.0673762318423	0.97481	ENSG00000167552,ENSG00000167552,ENSG00000167552	ENSP00000301071,ENSP00000439020,ENSP00000446613	ENST00000301071,ENST00000295766,ENST00000546918	0.98487	D,D,D	-4.98,-4.98,-4.98	Y,Y,Y	5.29	5.29	0.74430
12:49580591-49580591	G	missense_variant	TUBA1A	ENSG00000167552	Transcript	ENST00000301071.7	protein_coding	2/4	374	29	10	G/A	gGc/gCc	0	1	3.5385108973	0.278	0	0.945	26.1	27.0	3.851603	3.916687	0.73757	0.79380	D	0.96125	0.999082922935486	0.77820	0.99659228562853974	D,D,.	0.92786	0.739868,0.739868,.	15.76498	0.943817603187203	0.97214	16.20293	1.0673762318423	0.97481	ENSG00000167552,ENSG00000167552,ENSG00000167552	ENSP00000301071,ENSP00000439020,ENSP00000446613	ENST00000301071,ENST00000295766,ENST00000546918	0.98487	D,D,D	-4.98,-4.98,-4.98	Y,Y,Y	5.29	5.29	0.74430
12:49580591-49580591	T	missense_variant	TUBA1A	ENSG00000167552	Transcript	ENST00000301071.7	protein_coding	2/4	374	29	10	G/D	gGc/gAc	0	1	4.31666214769	0.278	-1	0.945	26.7	28.5	3.960801	4.095695	0.77272	0.85469	D	0.97549	0.999479234218597	0.84460	0.9975356280338592	D,D,.	0.92766	0.739305,0.739305,.	15.08974	0.929806440017507	0.96746	15.41492	1.04543680476422	0.96981	ENSG00000167552,ENSG00000167552,ENSG00000167552	ENSP00000301071,ENSP00000439020,ENSP00000446613	ENST00000301071,ENST00000295766,ENST00000546918	0.98487	D,D,D	-4.98,-4.98,-4.98	Y,Y,Y	5.29	5.29	0.74430
12:49580589-49580589	C	missense_variant	TUBA1A	ENSG00000167552	Transcript	ENST00000301071.7	protein_coding	2/4	376	31	11	Q/E	Cag/Gag	0	0.998	3.5385108973	0.278	2	0.919	26.9	26.0	3.994455	3.757241	0.78413	0.74158	D	0.94365	0.998519122600555	0.40477	0.98344326513989255	T,T,.	0.78247	0.435895,0.435895,.	18.69061	0.997534040541313	0.98579	16.83271	1.08370646000977	0.97821	ENSG00000167552,ENSG00000167552,ENSG00000167552	ENSP00000301071,ENSP00000439020,ENSP00000446613	ENST00000301071,ENST00000295766,ENST00000546918	0.74689	T,T,T	-0.88,-0.88,-0.88	Y,Y,Y	5.29	5.29	0.74430
12:49580589-49580589	T	missense_variant	TUBA1A	ENSG00000167552	Transcript	ENST00000301071.7	protein_coding	2/4	376	31	11	Q/K	Cag/Aag	0	0.999	4.31666214769	0.278	1	0.935	28.3	27.7	4.164834	3.996597	0.84307	0.82172	D	0.95438	0.99887615442276	0.52854	0.99116109861742618	D,D,.	0.90580	0.679654,0.679654,.	21.44141	1.03874465482545	0.99245	19.92664	1.14820865380508	0.98931	ENSG00000167552,ENSG00000167552,ENSG00000167552	ENSP00000301071,ENSP00000439020,ENSP00000446613	ENST00000301071,ENST00000295766,ENST00000546918	0.74477	T,T,T	-0.86,-0.86,-0.86	Y,Y,Y	5.29	5.29	0.74430
12:49580588-49580588	A	missense_variant	TUBA1A	ENSG00000167552	Transcript	ENST00000301071.7	protein_coding	2/4	377	32	11	Q/L	cAg/cTg	0	0.999	3.35052041495	0.278	-2	0.935	29.0	27.9	4.240609	4.028884	0.86675	0.83289	D	0.98068	0.999597609043121	0.56695	0.99245789084434111	D,D,.	0.92490	0.731539,0.731539,.	12.99465	0.881805491599757	0.94728	14.11529	1.00612259748079	0.95930	ENSG00000167552,ENSG00000167552,ENSG00000167552	ENSP00000301071,ENSP00000439020,ENSP00000446613	ENST00000301071,ENST00000295766,ENST00000546918	0.75325	T,T,T	-0.94,-0.94,-0.94	Y,Y,Y	5.29	5.29	0.74430
12:49580588-49580588	C	missense_variant	TUBA1A	ENSG00000167552	Transcript	ENST00000301071.7	protein_coding	2/4	377	32	11	Q/R	cAg/cGg	0	0.999	3.52078213034	0.278	1	0.935	27.7	26.9	4.093887	3.905061	0.81874	0.78969	D	0.90443	0.996955990791321	0.77947	0.99661358681102741	D,D,.	0.89796	0.660264,0.660264,.	11.79024	0.850505212240529	0.93045	12.62498	0.957138535033391	0.94265	ENSG00000167552,ENSG00000167552,ENSG00000167552	ENSP00000301071,ENSP00000439020,ENSP00000446613	ENST00000301071,ENST00000295766,ENST00000546918	0.75108	T,T,T	-0.92,-0.92,-0.92	Y,Y,Y	5.29	5.29	0.74430
12:49580588-49580588	G	missense_variant	TUBA1A	ENSG00000167552	Transcript	ENST00000301071.7	protein_coding	2/4	377	32	11	Q/P	cAg/cCg	0	1	4.14057088863	0.278	-1	0.945	28.3	27.2	4.157540	3.944798	0.84066	0.80359	D	0.93751	0.998298704624176	0.48750	0.98930994715320242	D,D,.	0.92439	0.730099,0.730099,.	11.57631	0.844556301709591	0.92695	12.35415	0.947795827931724	0.93897	ENSG00000167552,ENSG00000167552,ENSG00000167552	ENSP00000301071,ENSP00000439020,ENSP00000446613	ENST00000301071,ENST00000295766,ENST00000546918	0.75438	T,T,T	-0.95,-0.95,-0.95	Y,Y,Y	5.29	5.29	0.74430
12:49580587-49580587	A	missense_variant	TUBA1A	ENSG00000167552	Transcript	ENST00000301071.7	protein_coding	2/4	378	33	11	Q/H	caG/caT	0	1	3.3059382823	0.278	0	0.945	24.1	25.7	3.296142	3.679962	0.58929	0.71895	D	0.93110	0.998053550720215	0.69777	0.99529696263183842	D,D,.	0.90367	0.674298,0.674298,.	7.234401	0.670507755396259	0.80147	8.830651	0.802574310451992	0.86266	ENSG00000167552,ENSG00000167552,ENSG00000167552	ENSP00000301071,ENSP00000439020,ENSP00000446613	ENST00000301071,ENST00000295766,ENST00000546918	0.75438	T,T,T	-0.95,-0.95,-0.95	Y,Y,Y	5.29	4.39	0.52211
12:49580587-49580587	G	missense_variant	TUBA1A	ENSG00000167552	Transcript	ENST00000301071.7	protein_coding	2/4	378	33	11	Q/H	caG/caC	0	1	3.3059382823	0.278	0	0.945	24.2	25.6	3.310865	3.666582	0.59296	0.71505	D	0.93110	0.998053550720215	0.70961	0.99547976861367848	D,D,.	0.90367	0.674298,0.674298,.	7.234401	0.670507755396259	0.80147	8.830651	0.802574310451992	0.86266	ENSG00000167552,ENSG00000167552,ENSG00000167552	ENSP00000301071,ENSP00000439020,ENSP00000446613	ENST00000301071,ENST00000295766,ENST00000546918	0.75438	T,T,T	-0.95,-0.95,-0.95	Y,Y,Y	5.29	4.39	0.52211
12:49580586-49580586	A	missense_variant	TUBA1A	ENSG00000167552	Transcript	ENST00000301071.7	protein_coding	2/4	379	34	12	A/S	Gct/Tct	0.02	0.955	2.15529414545	0.278	1	0.782	26.2	27.3	3.879168	3.959208	0.74612	0.80850	D	0.80881	0.990659892559052	0.61326	0.99368250347265563	T,T,.	0.69778	0.327258,0.327258,.	11.96168	0.855159939638981	0.93315	11.0574	0.900300395060791	0.91772	ENSG00000167552,ENSG00000167552,ENSG00000167552	ENSP00000301071,ENSP00000439020,ENSP00000446613	ENST00000301071,ENST00000295766,ENST00000546918	0.71895	T,T,T	-0.62,-0.62,-0.62	Y,Y,Y	5.29	5.29	0.74430
12:49580586-49580586	G	missense_variant	TUBA1A	ENSG00000167552	Transcript	ENST00000301071.7	protein_coding	2/4	379	34	12	A/P	Gct/Cct	0	0.994	4.21975213468	0.278	-1	0.897	27.9	28.8	4.114889	4.127471	0.82608	0.86423	D	0.93268	0.998111248016357	0.57390	0.99266436509616685	D,D,.	0.90354	0.673978,0.673978,.	15.57011	0.939846566294181	0.97086	14.87756	1.02961343593469	0.96584	ENSG00000167552,ENSG00000167552,ENSG00000167552	ENSP00000301071,ENSP00000439020,ENSP00000446613	ENST00000301071,ENST00000295766,ENST00000546918	0.72678	T,T,T	-0.69,-0.69,-0.69	Y,Y,Y	5.29	5.29	0.74430
12:49580586-49580586	T	missense_variant	TUBA1A	ENSG00000167552	Transcript	ENST00000301071.7	protein_coding	2/4	379	34	12	A/T	Gct/Act	0	0.979	3.04949041929	0.278	0	0.867	27.7	28.9	4.093339	4.137828	0.81858	0.86694	D	0.92288	0.997730910778046	0.89620	0.99812354381003143	D,D,.	0.84552	0.54621,0.54621,.	15.40828	0.936513343042418	0.96976	14.72133	1.02488248450077	0.96459	ENSG00000167552,ENSG00000167552,ENSG00000167552	ENSP00000301071,ENSP00000439020,ENSP00000446613	ENST00000301071,ENST00000295766,ENST00000546918	0.72125	T,T,T	-0.64,-0.64,-0.64	Y,Y,Y	5.29	5.29	0.74430
12:49580585-49580585	A	missense_variant	TUBA1A	ENSG00000167552	Transcript	ENST00000301071.7	protein_coding	2/4	380	35	12	A/V	gCt/gTt	0	0.972	3.04366087562	0.278	0	0.859	31	29.9	4.437260	4.259890	0.90595	0.89411	D	0.94887	0.99869042634964	0.91886	0.99837764124203143	D,D,.	0.90533	0.678476,0.678476,.	18.60155	0.996051882119419	0.98549	16.75402	1.08174488488856	0.97781	ENSG00000167552,ENSG00000167552,ENSG00000167552	ENSP00000301071,ENSP00000439020,ENSP00000446613	ENST00000301071,ENST00000295766,ENST00000546918	0.72011	T,T,T	-0.63,-0.63,-0.63	Y,Y,Y	5.29	5.29	0.74430
12:49580585-49580585	C	missense_variant	TUBA1A	ENSG00000167552	Transcript	ENST00000301071.7	protein_coding	2/4	380	35	12	A/G	gCt/gGt	0.04	0.29	2.00970128481	0.278	0	0.439	25.5	25.0	3.720921	3.510189	0.69929	0.67375	D	0.69502	0.971928715705872	0.67687	0.99494746856267269	T,T,.	0.68410	0.312273,0.312273,.	6.095237	0.589573190967838	0.74190	4.971445	0.491675084417606	0.66601	ENSG00000167552,ENSG00000167552,ENSG00000167552	ENSP00000301071,ENSP00000439020,ENSP00000446613	ENST00000301071,ENST00000295766,ENST00000546918	0.71187	T,T,T	-0.56,-0.56,-0.56	Y,Y,Y	5.29	5.29	0.74430
12:49580585-49580585	T	missense_variant	TUBA1A	ENSG00000167552	Transcript	ENST00000301071.7	protein_coding	2/4	380	35	12	A/D	gCt/gAt	0	0.988	4.31666214769	0.278	-2	0.882	30	29.1	4.348818	4.155602	0.89253	0.87183	D	0.95858	0.999004304409027	0.62024	0.99384103580824867	D,D,.	0.91492	0.70375,0.70375,.	20.21482	1.02135420591141	0.99000	18.47343	1.12109299211694	0.98506	ENSG00000167552,ENSG00000167552,ENSG00000167552	ENSP00000301071,ENSP00000439020,ENSP00000446613	ENST00000301071,ENST00000295766,ENST00000546918	0.72678	T,T,T	-0.69,-0.69,-0.69	Y,Y,Y	5.29	5.29	0.74430
12:49580583-49580583	A	missense_variant	TUBA1A	ENSG00000167552	Transcript	ENST00000301071.7	protein_coding	2/4	382	37	13	G/C	Ggt/Tgt	0	1	3.52078213034	0.278	-3	0.945	29.9	32	4.336265	4.397109	0.89011	0.91097	D	0.98208	0.999623656272888	0.53383	0.99135803647310294	D,D,.	0.93308	0.75476,0.75476,.	20.24004	1.02174137179088	0.99005	20.50304	1.15753014382809	0.99064	ENSG00000167552,ENSG00000167552,ENSG00000167552	ENSP00000301071,ENSP00000439020,ENSP00000446613	ENST00000301071,ENST00000295766,ENST00000546918	0.90017	D,D,D	-2.62,-2.62,-2.62	Y,Y,Y	5.29	5.29	0.74430
12:49580583-49580583	G	missense_variant	TUBA1A	ENSG00000167552	Transcript	ENST00000301071.7	protein_coding	2/4	382	37	13	G/R	Ggt/Cgt	0.01	1	3.4135721607	0.278	-2	0.905	28.7	29.7	4.202189	4.233823	0.85527	0.88948	D	0.98254	0.99963390827179	0.94637	0.99868843275840335	D,D,.	0.93131	0.749681,0.749681,.	14.52148	0.917511987235831	0.96292	13.74482	0.994322210686218	0.95567	ENSG00000167552,ENSG00000167552,ENSG00000167552	ENSP00000301071,ENSP00000439020,ENSP00000446613	ENST00000301071,ENST00000295766,ENST00000546918	0.90017	D,D,D	-2.62,-2.62,-2.62	Y,Y,Y	5.29	5.29	0.74430
12:49580583-49580583	T	missense_variant	TUBA1A	ENSG00000167552	Transcript	ENST00000301071.7	protein_coding	2/4	382	37	13	G/S	Ggt/Agt	0.01	1	3.36241963825	0.278	0	0.905	29.1	31	4.247231	4.302435	0.86865	0.90053	D	0.95923	0.999029397964478	0.86260	0.99774814574021797	D,D,.	0.90613	0.680484,0.680484,.	20.24004	1.02174137179088	0.99005	20.50304	1.15753014382809	0.99064	ENSG00000167552,ENSG00000167552,ENSG00000167552	ENSP00000301071,ENSP00000439020,ENSP00000446613	ENST00000301071,ENST00000295766,ENST00000546918	0.89627	D,D,D	-2.56,-2.56,-2.56	Y,Y,Y	5.29	5.29	0.74430
12:49580582-49580582	A	missense_variant	TUBA1A	ENSG00000167552	Transcript	ENST00000301071.7	protein_coding	2/4	383	38	13	G/V	gGt/gTt	0	1	4.21975213468	0.278	-3	0.945	27.2	28.5	4.024882	4.096099	0.79462	0.85502	D	0.96056	0.999062240123749	0.77317	0.99651267988222991	D,D,.	0.93308	0.75476,0.75476,.	16.60294	0.960369130928768	0.97703	15.98958	1.06159516229978	0.97354	ENSG00000167552,ENSG00000167552,ENSG00000167552	ENSP00000301071,ENSP00000439020,ENSP00000446613	ENST00000301071,ENST00000295766,ENST00000546918	0.90017	D,D,D	-2.62,-2.62,-2.62	Y,Y,Y	5.29	5.29	0.74430
12:49580582-49580582	G	missense_variant	TUBA1A	ENSG00000167552	Transcript	ENST00000301071.7	protein_coding	2/4	383	38	13	G/A	gGt/gCt	0	1	3.50374879105	0.278	0	0.945	26.4	26.9	3.911132	3.896380	0.75646	0.78672	D	0.95218	0.998803615570068	0.78138	0.99664397519029535	D,D,.	0.92202	0.723434,0.723434,.	17.33482	0.974038558411397	0.98059	16.80389	1.08299948140035	0.97806	ENSG00000167552,ENSG00000167552,ENSG00000167552	ENSP00000301071,ENSP00000439020,ENSP00000446613	ENST00000301071,ENST00000295766,ENST00000546918	0.89561	D,D,D	-2.55,-2.55,-2.55	Y,Y,Y	5.29	5.29	0.74430
12:49580582-49580582	T	missense_variant	TUBA1A	ENSG00000167552	Transcript	ENST00000301071.7	protein_coding	2/4	383	38	13	G/D	gGt/gAt	0	1	4.31666214769	0.278	-1	0.945	27.3	28.6	4.042250	4.099915	0.80070	0.85601	D	0.97978	0.999572575092316	0.84772	0.9975769573037494	D,D,.	0.92304	0.726307,0.726307,.	18.69598	0.997618320818934	0.98580	18.41594	1.11992193184884	0.98486	ENSG00000167552,ENSG00000167552,ENSG00000167552	ENSP00000301071,ENSP00000439020,ENSP00000446613	ENST00000301071,ENST00000295766,ENST00000546918	0.90017	D,D,D	-2.62,-2.62,-2.62	Y,Y,Y	5.29	5.29	0.74430
12:49580580-49580580	A	missense_variant	TUBA1A	ENSG00000167552	Transcript	ENST00000301071.7	protein_coding	2/4	385	40	14	V/F	Gtc/Ttc	0	0.83	3.57629945819	0.278	-1	0.760	26.3	27.7	3.894655	4.002965	0.75112	0.82396	D	0.86479	0.994897902011871	0.46802	0.98821876356025584	T,T,.	0.75213	0.39248,0.39248,.	9.061537	0.760843766728233	0.86965	8.759334	0.798928791828461	0.86037	ENSG00000167552,ENSG00000167552,ENSG00000167552	ENSP00000301071,ENSP00000439020,ENSP00000446613	ENST00000301071,ENST00000295766,ENST00000546918	0.70480	T,T,T	-0.5,-0.5,-0.5	Y,Y,Y	5.29	5.29	0.74430
12:49580580-49580580	G	missense_variant	TUBA1A	ENSG00000167552	Transcript	ENST00000301071.7	protein_coding	2/4	385	40	14	V/L	Gtc/Ctc	0.01	0.022	1.9792028864	0.278	1	0.407	23.6	24.0	3.064992	3.187103	0.53482	0.59167	D	0.58768	0.925780296325684	0.71953	0.99563643000085189	T,T,.	0.55430	0.19758,0.19758,.	4.610869	0.434297940550239	0.63716	3.921447	0.326987096259091	0.57536	ENSG00000167552,ENSG00000167552,ENSG00000167552	ENSP00000301071,ENSP00000439020,ENSP00000446613	ENST00000301071,ENST00000295766,ENST00000546918	0.69657	T,T,T	-0.43,-0.43,-0.43	Y,Y,Y	5.29	5.29	0.74430
12:49580580-49580580	T	missense_variant	TUBA1A	ENSG00000167552	Transcript	ENST00000301071.7	protein_coding	2/4	385	40	14	V/I	Gtc/Atc	0.18	0.036	1.60569902869	0.278	3	0.058	22.3	22.8	2.451965	2.644313	0.40181	0.46900	D	0.41629	0.718619346618652	0.88817	0.99803663326070891	T,T,.	0.47387	0.139714,0.139714,.	3.411619	0.244955308907834	0.52362	2.646805	0.0373901587224096	0.43564	ENSG00000167552,ENSG00000167552,ENSG00000167552	ENSP00000301071,ENSP00000439020,ENSP00000446613	ENST00000301071,ENST00000295766,ENST00000546918	0.69158	T,T,T	-0.39,-0.39,-0.39	Y,Y,Y	5.29	5.29	0.74430
12:49580579-49580579	C	missense_variant	TUBA1A	ENSG00000167552	Transcript	ENST00000301071.7	protein_coding	2/4	386	41	14	V/G	gTc/gGc	0	0.824	3.3389385424	0.278	-3	0.756	27.7	26.2	4.092135	3.784002	0.81811	0.74953	D	0.83191	0.992652654647827	0.67460	0.994909173180338	D,D,.	0.89383	0.650359,0.650359,.	6.933049	0.651451885112194	0.78717	6.911246	0.684762691468324	0.78634	ENSG00000167552,ENSG00000167552,ENSG00000167552	ENSP00000301071,ENSP00000439020,ENSP00000446613	ENST00000301071,ENST00000295766,ENST00000546918	0.69657	T,T,T	-0.43,-0.43,-0.43	Y,Y,Y	5.29	5.29	0.74430
12:49580579-49580579	G	missense_variant	TUBA1A	ENSG00000167552	Transcript	ENST00000301071.7	protein_coding	2/4	386	41	14	V/A	gTc/gCc	0.05	0.092	2.22149279626	0.278	0	0.352	23.1	22.8	2.852746	2.610043	0.48863	0.46146	D	0.52056	0.870651960372925	0.56246	0.99231982674809482	T,T,.	0.64039	0.268292,0.268292,.	3.591599	0.278057357284559	0.54261	3.061864	0.143488779835349	0.48504	ENSG00000167552,ENSG00000167552,ENSG00000167552	ENSP00000301071,ENSP00000439020,ENSP00000446613	ENST00000301071,ENST00000295766,ENST00000546918	0.70014	T,T,T	-0.46,-0.46,-0.46	Y,Y,Y	5.29	5.29	0.74430
12:49580579-49580579	T	missense_variant	TUBA1A	ENSG00000167552	Transcript	ENST00000301071.7	protein_coding	2/4	386	41	14	V/D	gTc/gAc	0	0.77	4.31666214769	0.278	-3	0.730	28.2	26.8	4.154877	3.890414	0.83976	0.78450	D	0.90310	0.99689120054245	0.32727	0.97182196651523589	D,D,.	0.86256	0.580513,0.580513,.	7.278953	0.673188651889622	0.80349	7.37623	0.71787610273361	0.80802	ENSG00000167552,ENSG00000167552,ENSG00000167552	ENSP00000301071,ENSP00000439020,ENSP00000446613	ENST00000301071,ENST00000295766,ENST00000546918	0.70597	T,T,T	-0.51,-0.51,-0.51	Y,Y,Y	5.29	5.29	0.74430
12:49580577-49580577	C	missense_variant	TUBA1A	ENSG00000167552	Transcript	ENST00000301071.7	protein_coding	2/4	388	43	15	Q/E	Cag/Gag	0	0.999	3.5385108973	0.278	2	0.935	27.0	26.0	4.002720	3.752606	0.78705	0.73995	D	0.94365	0.998519122600555	0.40039	0.98300674118292153	T,T,.	0.76466	0.409709,0.409709,.	21.7349	1.04264315123399	0.99295	20.30176	1.15434071304166	0.99019	ENSG00000167552,ENSG00000167552,ENSG00000167552	ENSP00000301071,ENSP00000439020,ENSP00000446613	ENST00000301071,ENST00000295766,ENST00000546918	0.73100	T,T,T	-0.73,-0.73,-0.73	Y,Y,Y	5.29	5.29	0.74430
12:49580577-49580577	T	missense_variant	TUBA1A	ENSG00000167552	Transcript	ENST00000301071.7	protein_coding	2/4	388	43	15	Q/K	Cag/Aag	0	1	4.31666214769	0.278	1	0.945	28.2	27.4	4.146964	3.962718	0.83718	0.81002	D	0.97004	0.999334871768951	0.52521	0.99103026908830527	D,D,.	0.90378	0.674566,0.674566,.	19.17925	1.0054648821519	0.98730	17.33868	1.09606590579697	0.98061	ENSG00000167552,ENSG00000167552,ENSG00000167552	ENSP00000301071,ENSP00000439020,ENSP00000446613	ENST00000301071,ENST00000295766,ENST00000546918	0.72889	T,T,T	-0.71,-0.71,-0.71	Y,Y,Y	5.29	5.29	0.74430
12:49580576-49580576	A	missense_variant	TUBA1A	ENSG00000167552	Transcript	ENST00000301071.7	protein_coding	2/4	389	44	15	Q/L	cAg/cTg	0	1	3.35052041495	0.278	-2	0.945	29.8	27.9	4.323710	4.022744	0.88753	0.83068	D	0.98390	0.999669790267944	0.57088	0.99257430065872643	D,D,.	0.91895	0.714872,0.714872,.	16.65808	0.961410782518901	0.97732	17.48788	1.09955444103025	0.98126	ENSG00000167552,ENSG00000167552,ENSG00000167552	ENSP00000301071,ENSP00000439020,ENSP00000446613	ENST00000301071,ENST00000295766,ENST00000546918	0.73845	T,T,T	-0.8,-0.8,-0.8	Y,Y,Y	5.29	5.29	0.74430
12:49580576-49580576	C	missense_variant	TUBA1A	ENSG00000167552	Transcript	ENST00000301071.7	protein_coding	2/4	389	44	15	Q/R	cAg/cGg	0.01	1	3.52078213034	0.278	1	0.905	28.2	26.7	4.155297	3.875702	0.83991	0.77973	D	0.92901	0.99797910451889	0.77757	0.99658423659153572	D,D,.	0.86277	0.580945,0.580945,.	13.17492	0.886228931364437	0.94944	13.36144	0.981830685977094	0.95159	ENSG00000167552,ENSG00000167552,ENSG00000167552	ENSP00000301071,ENSP00000439020,ENSP00000446613	ENST00000301071,ENST00000295766,ENST00000546918	0.72994	T,T,T	-0.72,-0.72,-0.72	Y,Y,Y	5.29	5.29	0.74430
12:49580576-49580576	G	missense_variant	TUBA1A	ENSG00000167552	Transcript	ENST00000301071.7	protein_coding	2/4	389	44	15	Q/P	cAg/cCg	0	1	4.14057088863	0.278	-1	0.945	29.0	27.2	4.240297	3.938316	0.86675	0.80132	D	0.93588	0.998230516910553	0.48750	0.98931390355968174	D,D,.	0.92770	0.739427,0.739427,.	16.65808	0.961410782518901	0.97732	17.48788	1.09955444103025	0.98126	ENSG00000167552,ENSG00000167552,ENSG00000167552	ENSP00000301071,ENSP00000439020,ENSP00000446613	ENST00000301071,ENST00000295766,ENST00000546918	0.74053	T,T,T	-0.82,-0.82,-0.82	Y,Y,Y	5.29	5.29	0.74430
12:49580575-49580575	A	missense_variant	TUBA1A	ENSG00000167552	Transcript	ENST00000301071.7	protein_coding	2/4	390	45	15	Q/H	caG/caT	0	1	3.3059382823	0.278	0	0.945	25.4	28.5	3.693406	4.087070	0.69176	0.85202	D	0.93295	0.998120367527008	0.72258	0.99568649164334633	D,D,.	0.90238	0.671081,0.671081,.	11.5019	0.842453137398503	0.92568	12.25161	0.944201789115332	0.93751	ENSG00000167552,ENSG00000167552,ENSG00000167552	ENSP00000301071,ENSP00000439020,ENSP00000446613	ENST00000301071,ENST00000295766,ENST00000546918	0.73949	T,T,T	-0.81,-0.81,-0.81	Y,Y,Y	5.29	5.29	0.74430
12:49580575-49580575	G	missense_variant	TUBA1A	ENSG00000167552	Transcript	ENST00000301071.7	protein_coding	2/4	390	45	15	Q/H	caG/caC	0	1	3.3059382823	0.278	0	0.945	25.2	27.7	3.644057	4.001997	0.67849	0.82359	D	0.93295	0.998120367527008	0.72621	0.99574770582687389	D,D,.	0.90238	0.671081,0.671081,.	11.5019	0.842453137398503	0.92568	12.25161	0.944201789115332	0.93751	ENSG00000167552,ENSG00000167552,ENSG00000167552	ENSP00000301071,ENSP00000439020,ENSP00000446613	ENST00000301071,ENST00000295766,ENST00000546918	0.73949	T,T,T	-0.81,-0.81,-0.81	Y,Y,Y	5.29	5.29	0.74430
12:49580574-49580574	A	missense_variant	TUBA1A	ENSG00000167552	Transcript	ENST00000301071.7	protein_coding	2/4	391	46	16	I/F	Att/Ttt	0	0.829	4.31666214769	0.278	0	0.759	28.8	27.3	4.212153	3.949661	0.85833	0.80510	D	0.90962	0.997181057929993	0.39184	0.98208201880066959	T,T,.	0.75106	0.391037,0.391037,.	12.38169	0.866287805805754	0.93930	12.67868	0.958976893881738	0.94336	ENSG00000167552,ENSG00000167552,ENSG00000167552	ENSP00000301071,ENSP00000439020,ENSP00000446613	ENST00000301071,ENST00000295766,ENST00000546918	0.73311	T,T,T	-0.75,-0.75,-0.75	Y,Y,Y	5.29	5.29	0.74430
12:49580574-49580574	C	missense_variant	TUBA1A	ENSG00000167552	Transcript	ENST00000301071.7	protein_coding	2/4	391	46	16	I/V	Att/Gtt	0.17	0.025	1.6608036887	0.278	3	0.060	22.8	22.4	2.665993	2.416570	0.44866	0.41874	D	0.48443	0.828879773616791	0.75898	0.99629095840675075	T,T,.	0.47504	0.140481,0.140481,.	3.358021	0.234713968814818	0.51783	2.617346	0.0294186599947671	0.43196	ENSG00000167552,ENSG00000167552,ENSG00000167552	ENSP00000301071,ENSP00000439020,ENSP00000446613	ENST00000301071,ENST00000295766,ENST00000546918	0.69536	T,T,T	-0.42,-0.42,-0.42	Y,Y,Y	5.29	5.29	0.74430
12:49580574-49580574	G	missense_variant	TUBA1A	ENSG00000167552	Transcript	ENST00000301071.7	protein_coding	2/4	391	46	16	I/L	Att/Ctt	0.02	0.227	2.1376852004	0.278	2	0.406	24.6	24.1	3.473773	3.201143	0.63417	0.59540	D	0.56006	0.906128108501434	0.42595	0.98530832963382409	T,T,.	0.52257	0.173632,0.173632,.	4.479974	0.416869772030906	0.62614	3.76495	0.297218211519097	0.56008	ENSG00000167552,ENSG00000167552,ENSG00000167552	ENSP00000301071,ENSP00000439020,ENSP00000446613	ENST00000301071,ENST00000295766,ENST00000546918	0.70480	T,T,T	-0.5,-0.5,-0.5	Y,Y,Y	5.29	5.29	0.74430
12:49580573-49580573	C	missense_variant	TUBA1A	ENSG00000167552	Transcript	ENST00000301071.7	protein_coding	2/4	392	47	16	I/S	aTt/aGt	0	0.983	4.61769214335	0.278	-2	0.873	31	28.6	4.412023	4.105362	0.90272	0.85763	D	0.93401	0.998162448406219	0.43454	0.98596758792275629	D,D,.	0.83994	0.535354,0.535354,.	12.1307	0.859695417592822	0.93570	11.72257	0.925264830361808	0.92941	ENSG00000167552,ENSG00000167552,ENSG00000167552	ENSP00000301071,ENSP00000439020,ENSP00000446613	ENST00000301071,ENST00000295766,ENST00000546918	0.73417	T,T,T	-0.76,-0.76,-0.76	Y,Y,Y	5.29	5.29	0.74430
12:49580573-49580573	G	missense_variant	TUBA1A	ENSG00000167552	Transcript	ENST00000301071.7	protein_coding	2/4	392	47	16	I/T	aTt/aCt	0.06	0.753	4.21975213468	0.278	-1	0.599	25.2	24.5	3.635502	3.342197	0.67623	0.63097	D	0.70193	0.973671913146973	0.74575	0.99607614281287771	D,D,.	0.84696	0.549033,0.549033,.	6.207534	0.598733197941547	0.74847	5.39252	0.543500372268368	0.69688	ENSG00000167552,ENSG00000167552,ENSG00000167552	ENSP00000301071,ENSP00000439020,ENSP00000446613	ENST00000301071,ENST00000295766,ENST00000546918	0.72568	T,T,T	-0.68,-0.68,-0.68	Y,Y,Y	5.29	5.29	0.74430
12:49580573-49580573	T	missense_variant	TUBA1A	ENSG00000167552	Transcript	ENST00000301071.7	protein_coding	2/4	392	47	16	I/N	aTt/aAt	0	0.992	4.99964404664	0.278	-3	0.892	31	28.8	4.387729	4.125668	0.89912	0.86362	D	0.92212	0.997704923152924	0.43480	0.98599355071587813	D,D,.	0.90945	0.689137,0.689137,.	16.57936	0.95992183326265	0.97690	16.4898	1.07494987364257	0.97642	ENSG00000167552,ENSG00000167552,ENSG00000167552	ENSP00000301071,ENSP00000439020,ENSP00000446613	ENST00000301071,ENST00000295766,ENST00000546918	0.73523	T,T,T	-0.77,-0.77,-0.77	Y,Y,Y	5.29	5.29	0.74430
12:49580572-49580572	C	missense_variant	TUBA1A	ENSG00000167552	Transcript	ENST00000301071.7	protein_coding	2/4	393	48	16	I/M	atT/atG	0.36	0.117	2.11594841372	0.278	1	0.029	9.616	14.02	0.822298	1.091783	0.12859	0.18103	D	0.88269	0.995899617671967	0.34870	0.97605124380430242	T,T,.	0.52008	0.171822,0.171822,.	0.7596289	-0.798596284390734	0.14530	0.6663197	-0.792105059228594	0.13515	ENSG00000167552,ENSG00000167552,ENSG00000167552	ENSP00000301071,ENSP00000439020,ENSP00000446613	ENST00000301071,ENST00000295766,ENST00000546918	0.73100	T,T,T	-0.73,-0.73,-0.73	Y,Y,Y	5.29	-3.69	0.04162
12:49580571-49580571	A	missense_variant	TUBA1A	ENSG00000167552	Transcript	ENST00000301071.7	protein_coding	2/4	394	49	17	G/C	Ggc/Tgc	0	0.999	3.52078213034	0.278	-3	0.935	29.4	31	4.279223	4.338499	0.87715	0.90514	D	0.98346	0.99965500831604	0.52958	0.99119458291258833	D,D,.	0.92203	0.723464,0.723464,.	16.92212	0.966426234148685	0.97866	16.35098	1.071297473021	0.97566	ENSG00000167552,ENSG00000167552,ENSG00000167552	ENSP00000301071,ENSP00000439020,ENSP00000446613	ENST00000301071,ENST00000295766,ENST00000546918	0.73949	T,T,T	-0.81,-0.81,-0.81	Y,Y,Y	5.29	5.29	0.74430
12:49580571-49580571	G	missense_variant	TUBA1A	ENSG00000167552	Transcript	ENST00000301071.7	protein_coding	2/4	394	49	17	G/R	Ggc/Cgc	0.01	0.998	3.96447962958	0.278	-2	0.880	28.1	29.2	4.142274	4.172043	0.83550	0.87591	D	0.96605	0.999228477478027	0.94726	0.9986943979684263	D,D,.	0.92553	0.733305,0.733305,.	20.20667	1.02123535510737	0.98997	20.47848	1.15715202361251	0.99058	ENSG00000167552,ENSG00000167552,ENSG00000167552	ENSP00000301071,ENSP00000439020,ENSP00000446613	ENST00000301071,ENST00000295766,ENST00000546918	0.73845	T,T,T	-0.8,-0.8,-0.8	Y,Y,Y	5.29	5.29	0.74430
12:49580571-49580571	T	missense_variant	TUBA1A	ENSG00000167552	Transcript	ENST00000301071.7	protein_coding	2/4	394	49	17	G/S	Ggc/Agc	0.01	0.991	3.37465409467	0.278	0	0.850	28.7	29.9	4.205987	4.261847	0.85639	0.89446	D	0.85438	0.994258761405945	0.85666	0.99768515208043251	D,D,.	0.85526	0.565475,0.565475,.	14.88003	0.925347710419367	0.96585	14.15861	1.00746699133514	0.95970	ENSG00000167552,ENSG00000167552,ENSG00000167552	ENSP00000301071,ENSP00000439020,ENSP00000446613	ENST00000301071,ENST00000295766,ENST00000546918	0.73523	T,T,T	-0.77,-0.77,-0.77	Y,Y,Y	5.29	5.29	0.74430
12:49580570-49580570	A	missense_variant	TUBA1A	ENSG00000167552	Transcript	ENST00000301071.7	protein_coding	2/4	395	50	17	G/V	gGc/gTc	0	0.996	4.21975213468	0.278	-3	0.906	27.2	28.5	4.034303	4.093098	0.79789	0.85403	D	0.97004	0.999339044094086	0.77005	0.99645995445464919	D,D,.	0.92743	0.738672,0.738672,.	17.28555	0.97314310357193	0.98036	16.76071	1.08191196147255	0.97785	ENSG00000167552,ENSG00000167552,ENSG00000167552	ENSP00000301071,ENSP00000439020,ENSP00000446613	ENST00000301071,ENST00000295766,ENST00000546918	0.71307	T,T,T	-0.57,-0.57,-0.57	Y,Y,Y	5.29	5.29	0.74430
12:49580570-49580570	G	missense_variant	TUBA1A	ENSG00000167552	Transcript	ENST00000301071.7	protein_coding	2/4	395	50	17	G/A	gGc/gCc	0.03	0.649	3.5385108973	0.278	0	0.593	25.7	25.9	3.771942	3.732074	0.71373	0.73385	D	0.71252	0.976154148578644	0.78330	0.99666774628133326	D,D,.	0.85351	0.56194,0.56194,.	7.678175	0.696008521790206	0.82073	6.747431	0.672216710009623	0.77813	ENSG00000167552,ENSG00000167552,ENSG00000167552	ENSP00000301071,ENSP00000439020,ENSP00000446613	ENST00000301071,ENST00000295766,ENST00000546918	0.71543	T,T,T	-0.59,-0.59,-0.59	Y,Y,Y	5.29	5.29	0.74430
12:49580570-49580570	T	missense_variant	TUBA1A	ENSG00000167552	Transcript	ENST00000301071.7	protein_coding	2/4	395	50	17	G/D	gGc/gAc	0	0.997	4.31666214769	0.278	-1	0.911	27.3	28.5	4.044427	4.088765	0.80148	0.85269	D	0.95727	0.998967409133911	0.84537	0.997547999691203	D,D,.	0.90636	0.681095,0.681095,.	18.66611	0.99713552247461	0.98571	18.3915	1.11942148220293	0.98477	ENSG00000167552,ENSG00000167552,ENSG00000167552	ENSP00000301071,ENSP00000439020,ENSP00000446613	ENST00000301071,ENST00000295766,ENST00000546918	0.73949	T,T,T	-0.81,-0.81,-0.81	Y,Y,Y	5.29	5.29	0.74430
12:49580568-49580568	A	missense_variant	TUBA1A	ENSG00000167552	Transcript	ENST00000301071.7	protein_coding	2/4	397	52	18	N/Y	Aat/Tat	0	0.995	4.14057088863	0.278	-2	0.902	29.7	28.1	4.311080	4.050415	0.88481	0.84017	D	0.95890	0.999017357826233	0.55112	0.99195137771779995	D,D,.	0.85167	0.55826,0.55826,.	12.56326	0.870972584845555	0.94178	12.65776	0.958260033698988	0.94309	ENSG00000167552,ENSG00000167552,ENSG00000167552	ENSP00000301071,ENSP00000439020,ENSP00000446613	ENST00000301071,ENST00000295766,ENST00000546918	0.71779	T,T,T	-0.61,-0.61,-0.61	Y,Y,Y	5.29	5.29	0.74430
12:49580568-49580568	C	missense_variant	TUBA1A	ENSG00000167552	Transcript	ENST00000301071.7	protein_coding	2/4	397	52	18	N/D	Aat/Gat	0.04	0.3	2.46693570349	0.278	1	0.442	24.8	24.2	3.543412	3.246291	0.65219	0.60670	D	0.76007	0.984829902648926	0.72561	0.9957348176025469	T,T,.	0.80779	0.477646,0.477646,.	4.843845	0.463624305255334	0.65597	4.150476	0.367876583890605	0.59689	ENSG00000167552,ENSG00000167552,ENSG00000167552	ENSP00000301071,ENSP00000439020,ENSP00000446613	ENST00000301071,ENST00000295766,ENST00000546918	0.69413	T,T,T	-0.41,-0.41,-0.41	Y,Y,Y	5.29	5.29	0.74430
12:49580568-49580568	G	missense_variant	TUBA1A	ENSG00000167552	Transcript	ENST00000301071.7	protein_coding	2/4	397	52	18	N/H	Aat/Cat	0	0.991	3.4416008843	0.278	1	0.889	27.7	26.4	4.093335	3.825498	0.81858	0.76289	D	0.67204	0.965232732190895	0.46969	0.98831650853540476	T,T,.	0.80653	0.475526,0.475526,.	11.72697	0.848762882478266	0.92943	11.68187	0.923770506205616	0.92875	ENSG00000167552,ENSG00000167552,ENSG00000167552	ENSP00000301071,ENSP00000439020,ENSP00000446613	ENST00000301071,ENST00000295766,ENST00000546918	0.71187	T,T,T	-0.56,-0.56,-0.56	Y,Y,Y	5.29	5.29	0.74430
12:49580567-49580567	A	missense_variant	TUBA1A	ENSG00000167552	Transcript	ENST00000301071.7	protein_coding	2/4	398	53	18	N/I	aAt/aTt	0	0.992	4.21975213468	0.278	-3	0.892	27.4	28.0	4.052805	4.030972	0.80446	0.83363	D	0.93588	0.998235940933228	0.42049	0.98486722656734182	D,D,.	0.85551	0.565992,0.565992,.	11.18701	0.83339144817506	0.92011	11.87949	0.930953297586856	0.93192	ENSG00000167552,ENSG00000167552,ENSG00000167552	ENSP00000301071,ENSP00000439020,ENSP00000446613	ENST00000301071,ENST00000295766,ENST00000546918	0.71662	T,T,T	-0.6,-0.6,-0.6	Y,Y,Y	5.29	5.29	0.74430
12:49580567-49580567	C	missense_variant	TUBA1A	ENSG00000167552	Transcript	ENST00000301071.7	protein_coding	2/4	398	53	18	N/S	aAt/aGt	0.03	0.213	1.77259410334	0.278	1	0.386	23.4	23.4	3.011068	2.949422	0.52277	0.53593	D	0.71852	0.977456629276276	0.60131	0.99339572201574244	T,T,.	0.80930	0.480218,0.480218,.	3.919652	0.333776048527866	0.57535	3.297101	0.198644558757114	0.51134	ENSG00000167552,ENSG00000167552,ENSG00000167552	ENSP00000301071,ENSP00000439020,ENSP00000446613	ENST00000301071,ENST00000295766,ENST00000546918	0.70717	T,T,T	-0.52,-0.52,-0.52	Y,Y,Y	5.29	5.29	0.74430
12:49580567-49580567	G	missense_variant	TUBA1A	ENSG00000167552	Transcript	ENST00000301071.7	protein_coding	2/4	398	53	18	N/T	aAt/aCt	0	0.93	3.22852605899	0.278	0	0.821	26.4	26.3	3.905371	3.812116	0.75457	0.75871	D	0.79642	0.989405333995819	0.44924	0.98702411535248902	D,D,.	0.82626	0.509428,0.509428,.	7.39174	0.679856377407494	0.80850	7.109258	0.699310974575704	0.79588	ENSG00000167552,ENSG00000167552,ENSG00000167552	ENSP00000301071,ENSP00000439020,ENSP00000446613	ENST00000301071,ENST00000295766,ENST00000546918	0.70950	T,T,T	-0.54,-0.54,-0.54	Y,Y,Y	5.29	5.29	0.74430
12:49580566-49580566	C	missense_variant	TUBA1A	ENSG00000167552	Transcript	ENST00000301071.7	protein_coding	2/4	399	54	18	N/K	aaT/aaG	0	0.971	3.63996853806	0.278	0	0.857	24.2	24.1	3.320828	3.201447	0.59542	0.59540	D	0.78392	0.987996280193329	0.56565	0.99241815368127129	D,D,.	0.82955	0.515498,0.515498,.	3.625851	0.284151090767651	0.54614	4.481991	0.421926093532461	0.62629	ENSG00000167552,ENSG00000167552,ENSG00000167552	ENSP00000301071,ENSP00000439020,ENSP00000446613	ENST00000301071,ENST00000295766,ENST00000546918	0.70480	T,T,T	-0.5,-0.5,-0.5	Y,Y,Y	5.29	1.64	0.22949
12:49580566-49580566	T	missense_variant	TUBA1A	ENSG00000167552	Transcript	ENST00000301071.7	protein_coding	2/4	399	54	18	N/K	aaT/aaA	0	0.971	3.63996853806	0.278	0	0.857	24.1	24.0	3.286266	3.184891	0.58685	0.59114	D	0.78392	0.987996280193329	0.55142	0.99196262111793432	D,D,.	0.82955	0.515498,0.515498,.	3.625851	0.284151090767651	0.54614	4.481991	0.421926093532461	0.62629	ENSG00000167552,ENSG00000167552,ENSG00000167552	ENSP00000301071,ENSP00000439020,ENSP00000446613	ENST00000301071,ENST00000295766,ENST00000546918	0.70480	T,T,T	-0.5,-0.5,-0.5	Y,Y,Y	5.29	1.64	0.22949
12:49580565-49580565	A	missense_variant	TUBA1A	ENSG00000167552	Transcript	ENST00000301071.7	protein_coding	2/4	400	55	19	A/S	Gcc/Tcc	0.17	0.184	1.96787068013	0.278	1	0.076	22.0	22.7	2.384076	2.578947	0.38692	0.45461	D	0.43469	0.753290951251984	0.53410	0.99136647825818236	T,T,.	0.51324	0.16684,0.16684,.	3.14862	0.192892966192504	0.49455	2.656495	0.0399932391513231	0.43683	ENSG00000167552,ENSG00000167552,ENSG00000167552	ENSP00000301071,ENSP00000439020,ENSP00000446613	ENST00000301071,ENST00000295766,ENST00000546918	0.69896	T,T,T	-0.45,-0.45,-0.45	Y,Y,Y	5.29	5.29	0.74430
12:49580565-49580565	G	missense_variant	TUBA1A	ENSG00000167552	Transcript	ENST00000301071.7	protein_coding	2/4	400	55	19	A/P	Gcc/Ccc	0	0.946	4.21975213468	0.278	-1	0.835	26.3	27.6	3.895476	3.992886	0.75140	0.82059	D	0.91359	0.997356653213501	0.54994	0.99191936272213854	D,D,.	0.85856	0.57225,0.57225,.	8.060294	0.71587700209526	0.83583	8.910141	0.806556534649521	0.86516	ENSG00000167552,ENSG00000167552,ENSG00000167552	ENSP00000301071,ENSP00000439020,ENSP00000446613	ENST00000301071,ENST00000295766,ENST00000546918	0.70833	T,T,T	-0.53,-0.53,-0.53	Y,Y,Y	5.29	5.29	0.74430
12:49580565-49580565	T	missense_variant	TUBA1A	ENSG00000167552	Transcript	ENST00000301071.7	protein_coding	2/4	400	55	19	A/T	Gcc/Acc	0.05	0.127	2.0033223038	0.278	0	0.356	22.8	23.2	2.675184	2.836636	0.45060	0.51098	D	0.63854	0.952703416347504	0.87572	0.99790251350254544	T,T,.	0.63629	0.264505,0.264505,.	3.703467	0.297682151739927	0.55405	3.329403	0.205920473991871	0.51486	ENSG00000167552,ENSG00000167552,ENSG00000167552	ENSP00000301071,ENSP00000439020,ENSP00000446613	ENST00000301071,ENST00000295766,ENST00000546918	0.70133	T,T,T	-0.47,-0.47,-0.47	Y,Y,Y	5.29	5.29	0.74430
12:49580564-49580564	A	missense_variant	TUBA1A	ENSG00000167552	Transcript	ENST00000301071.7	protein_coding	2/4	401	56	19	A/V	gCc/gTc	0	0.162	2.89341627375	0.278	0	0.459	25.2	24.8	3.639009	3.433286	0.67718	0.65396	D	0.82166	0.991814434528351	0.91284	0.99830781367202392	T,T,.	0.68790	0.316364,0.316364,.	6.54808	0.624799237669711	0.76744	5.461107	0.551299452227317	0.70162	ENSG00000167552,ENSG00000167552,ENSG00000167552	ENSP00000301071,ENSP00000439020,ENSP00000446613	ENST00000301071,ENST00000295766,ENST00000546918	0.70833	T,T,T	-0.53,-0.53,-0.53	Y,Y,Y	5.29	5.29	0.74430
12:49580564-49580564	C	missense_variant	TUBA1A	ENSG00000167552	Transcript	ENST00000301071.7	protein_coding	2/4	401	56	19	A/G	gCc/gGc	0.01	0.571	1.97770789531	0.278	0	0.601	28.3	26.8	4.161725	3.881043	0.84202	0.78155	D	0.85315	0.99417382478714	0.69715	0.99528561849310659	T,T,.	0.69152	0.320323,0.320323,.	8.911506	0.754694999622784	0.86507	7.692914	0.73848656686972	0.82154	ENSG00000167552,ENSG00000167552,ENSG00000167552	ENSP00000301071,ENSP00000439020,ENSP00000446613	ENST00000301071,ENST00000295766,ENST00000546918	0.70717	T,T,T	-0.52,-0.52,-0.52	Y,Y,Y	5.29	5.29	0.74430
12:49580564-49580564	T	missense_variant	TUBA1A	ENSG00000167552	Transcript	ENST00000301071.7	protein_coding	2/4	401	56	19	A/D	gCc/gAc	0	0.901	4.31666214769	0.278	-2	0.801	29.8	28.5	4.328021	4.091764	0.88837	0.85369	D	0.95098	0.998767912387848	0.60779	0.99355722025238336	D,D,.	0.83456	0.524969,0.524969,.	16.08822	0.950316898594084	0.97414	14.37096	1.01410165842593	0.96162	ENSG00000167552,ENSG00000167552,ENSG00000167552	ENSP00000301071,ENSP00000439020,ENSP00000446613	ENST00000301071,ENST00000295766,ENST00000546918	0.70365	T,T,T	-0.49,-0.49,-0.49	Y,Y,Y	5.29	5.29	0.74430
12:49580562-49580562	C	missense_variant	TUBA1A	ENSG00000167552	Transcript	ENST00000301071.7	protein_coding	2/4	403	58	20	C/G	Tgc/Ggc	0	0.999	4.21975213468	0.278	-3	0.935	30	27.1	4.352744	3.927961	0.89319	0.79755	D	0.95989	0.999040067195892	0.31625	0.96923376173825726	D,D,.	0.91366	0.700337,0.700337,.	16.51813	0.958744083972476	0.97658	16.41513	1.07298997580846	0.97601	ENSG00000167552,ENSG00000167552,ENSG00000167552	ENSP00000301071,ENSP00000439020,ENSP00000446613	ENST00000301071,ENST00000295766,ENST00000546918	0.68474	T,T,T	-0.34,-0.34,-0.34	Y,Y,Y	5.29	5.29	0.74430
12:49580562-49580562	G	missense_variant	TUBA1A	ENSG00000167552	Transcript	ENST00000301071.7	protein_coding	2/4	403	58	20	C/R	Tgc/Cgc	0	1	4.99964404664	0.278	-3	0.945	31	28.6	4.441478	4.101892	0.90644	0.85666	D	0.98300	0.999646902084351	0.52958	0.99120163926065752	D,D,.	0.88038	0.619171,0.619171,.	16.816	0.964417368209988	0.97813	16.72819	1.08109719492371	0.97768	ENSG00000167552,ENSG00000167552,ENSG00000167552	ENSP00000301071,ENSP00000439020,ENSP00000446613	ENST00000301071,ENST00000295766,ENST00000546918	0.68329	T,T,T	-0.33,-0.33,-0.33	Y,Y,Y	5.29	5.29	0.74430
12:49580562-49580562	T	missense_variant	TUBA1A	ENSG00000167552	Transcript	ENST00000301071.7	protein_coding	2/4	403	58	20	C/S	Tgc/Agc	0.01	0.997	4.14057088863	0.278	-1	0.872	28.8	26.8	4.218875	3.891377	0.86038	0.78487	D	0.90733	0.997086077149393	0.43625	0.98610119205623104	D,D,.	0.87977	0.617795,0.617795,.	13.46062	0.893101298530574	0.95265	13.00673	0.97007290807171	0.94747	ENSG00000167552,ENSG00000167552,ENSG00000167552	ENSP00000301071,ENSP00000439020,ENSP00000446613	ENST00000301071,ENST00000295766,ENST00000546918	0.68329	T,T,T	-0.33,-0.33,-0.33	Y,Y,Y	5.29	5.29	0.74430
12:49580561-49580561	A	missense_variant	TUBA1A	ENSG00000167552	Transcript	ENST00000301071.7	protein_coding	2/4	404	59	20	C/F	tGc/tTc	0.01	0.998	4.91872213902	0.278	-2	0.880	27.9	29.2	4.118031	4.169242	0.82717	0.87538	D	0.77426	0.986798107624054	0.38907	0.98176421488246202	D,D,.	0.88307	0.625136,0.625136,.	9.920998	0.793041283513169	0.89306	8.769987	0.799482347271924	0.86075	ENSG00000167552,ENSG00000167552,ENSG00000167552	ENSP00000301071,ENSP00000439020,ENSP00000446613	ENST00000301071,ENST00000295766,ENST00000546918	0.61559	T,T,T	0.08,0.08,0.08	Y,Y,Y	5.29	5.29	0.74430
12:49580561-49580561	G	missense_variant	TUBA1A	ENSG00000167552	Transcript	ENST00000301071.7	protein_coding	2/4	404	59	20	C/S	tGc/tCc	0.01	0.997	4.14057088863	0.278	-1	0.872	27.0	27.2	4.009451	3.945636	0.78936	0.80396	D	0.93807	0.998319447040558	0.45785	0.9875956207420713	D,D,.	0.87977	0.617795,0.617795,.	14.38777	0.914543054969565	0.96175	13.62069	0.99031951933708	0.95439	ENSG00000167552,ENSG00000167552,ENSG00000167552	ENSP00000301071,ENSP00000439020,ENSP00000446613	ENST00000301071,ENST00000295766,ENST00000546918	0.68329	T,T,T	-0.33,-0.33,-0.33	Y,Y,Y	5.29	5.29	0.74430
12:49580561-49580561	T	missense_variant	TUBA1A	ENSG00000167552	Transcript	ENST00000301071.7	protein_coding	2/4	404	59	20	C/Y	tGc/tAc	0	0.999	4.99964404664	0.278	-2	0.935	27.8	29.0	4.106186	4.140903	0.82311	0.86783	D	0.96056	0.99906975030899	0.47152	0.98842949746325393	D,D,.	0.87879	0.61559,0.61559,.	14.20697	0.910466948835618	0.96012	13.40693	0.983322217347635	0.95209	ENSG00000167552,ENSG00000167552,ENSG00000167552	ENSP00000301071,ENSP00000439020,ENSP00000446613	ENST00000301071,ENST00000295766,ENST00000546918	0.67874	T,T,T	-0.3,-0.3,-0.3	Y,Y,Y	5.29	5.29	0.74430
12:49580560-49580560	C	missense_variant	TUBA1A	ENSG00000167552	Transcript	ENST00000301071.7	protein_coding	2/4	405	60	20	C/W	tgC/tgG	0	1	4.31666214769	0.278	-2	0.945	31	28.9	4.426893	4.137578	0.90467	0.86694	D	0.94337	0.998507440090179	0.47305	0.98851355802801344	D,D,.	0.87776	0.61329,0.61329,.	12.4735	0.868657869985773	0.94058	13.78613	0.995667713721894	0.95610	ENSG00000167552,ENSG00000167552,ENSG00000167552	ENSP00000301071,ENSP00000439020,ENSP00000446613	ENST00000301071,ENST00000295766,ENST00000546918	0.67712	T,T,T	-0.29,-0.29,-0.29	Y,Y,Y	5.29	4.38	0.52019
12:49580559-49580559	C	missense_variant	TUBA1A	ENSG00000167552	Transcript	ENST00000301071.7	protein_coding	2/4	406	61	21	W/G	Tgg/Ggg	0	1	4.99964404664	0.278	-2	0.945	32	29.6	4.626308	4.212998	0.92075	0.88518	D	0.98300	0.999644994735718	0.30126	0.96523705577033392	D,D,.	0.94283	0.782834,0.782834,.	16.45767	0.957582654468674	0.97624	16.31668	1.07039503537343	0.97546	ENSG00000167552,ENSG00000167552,ENSG00000167552	ENSP00000301071,ENSP00000439020,ENSP00000446613	ENST00000301071,ENST00000295766,ENST00000546918	0.73417	T,T,T	-0.76,-0.76,-0.76	Y,Y,Y	5.29	5.29	0.74430
12:49580559-49580559	G	missense_variant	TUBA1A	ENSG00000167552	Transcript	ENST00000301071.7	protein_coding	2/4	406	61	21	W/R	Tgg/Cgg	0.01	1	4.99964404664	0.278	-3	0.905	32	28.9	4.500539	4.134553	0.91247	0.86605	D	0.99418	0.999866485595703	0.56891	0.99251945728484581	D,D,.	0.94283	0.782834,0.782834,.	17.73448	0.98116241687621	0.98230	17.82812	1.10731748582192	0.98267	ENSG00000167552,ENSG00000167552,ENSG00000167552	ENSP00000301071,ENSP00000439020,ENSP00000446613	ENST00000301071,ENST00000295766,ENST00000546918	0.73417	T,T,T	-0.76,-0.76,-0.76	Y,Y,Y	5.29	5.29	0.74430
12:49580559-49580559	T	missense_variant	TUBA1A	ENSG00000167552	Transcript	ENST00000301071.7	protein_coding	2/4	406	61	21	W/R	Tgg/Agg	0.01	1	4.99964404664	0.278	-3	0.905	32	29.1	4.495323	4.161486	0.91199	0.87322	D	0.99309	0.999843955039978	0.61326	0.99368395058030268	D,D,.	0.94283	0.782834,0.782834,.	17.73448	0.98116241687621	0.98230	17.82812	1.10731748582192	0.98267	ENSG00000167552,ENSG00000167552,ENSG00000167552	ENSP00000301071,ENSP00000439020,ENSP00000446613	ENST00000301071,ENST00000295766,ENST00000546918	0.73417	T,T,T	-0.76,-0.76,-0.76	Y,Y,Y	5.29	5.29	0.74430
12:49580558-49580558	A	missense_variant	TUBA1A	ENSG00000167552	Transcript	ENST00000301071.7	protein_coding	2/4	407	62	21	W/L	tGg/tTg	0	1	4.99964404664	0.278	-2	0.945	29.4	31	4.283726	4.281096	0.87839	0.89756	D	0.97759	0.999529242515564	0.39097	0.9819842001869592	D,D,.	0.89730	0.658677,0.658677,.	16.86544	0.965354983425035	0.97837	16.27251	1.06923732753822	0.97521	ENSG00000167552,ENSG00000167552,ENSG00000167552	ENSP00000301071,ENSP00000439020,ENSP00000446613	ENST00000301071,ENST00000295766,ENST00000546918	0.71895	T,T,T	-0.62,-0.62,-0.62	Y,Y,Y	5.29	5.29	0.74430
12:49580558-49580558	G	missense_variant	TUBA1A	ENSG00000167552	Transcript	ENST00000301071.7	protein_coding	2/4	407	62	21	W/S	tGg/tCg	0	1	4.91872213902	0.278	-3	0.945	31	31	4.377555	4.307788	0.89755	0.90126	D	0.99146	0.999811112880707	0.37393	0.97990204675571269	D,D,.	0.94425	0.786882,0.786882,.	18.18002	0.988934745832572	0.98402	17.77609	1.10615977798671	0.98246	ENSG00000167552,ENSG00000167552,ENSG00000167552	ENSP00000301071,ENSP00000439020,ENSP00000446613	ENST00000301071,ENST00000295766,ENST00000546918	0.73100	T,T,T	-0.73,-0.73,-0.73	Y,Y,Y	5.29	5.29	0.74430
12:49580557-49580557	A	missense_variant	TUBA1A	ENSG00000167552	Transcript	ENST00000301071.7	protein_coding	2/4	408	63	21	W/C	tgG/tgT	0	1	4.91872213902	0.278	-2	0.945	31	32	4.430853	4.448294	0.90518	0.91494	D	0.97759	0.999529242515564	0.42459	0.98520366747702215	D,D,.	0.93644	0.764408,0.764408,.	20.56348	1.0265256714098	0.99077	20.99173	1.16502165551329	0.99163	ENSG00000167552,ENSG00000167552,ENSG00000167552	ENSP00000301071,ENSP00000439020,ENSP00000446613	ENST00000301071,ENST00000295766,ENST00000546918	0.73523	T,T,T	-0.77,-0.77,-0.77	Y,Y,Y	5.29	5.29	0.74430
12:49580557-49580557	G	missense_variant	TUBA1A	ENSG00000167552	Transcript	ENST00000301071.7	protein_coding	2/4	408	63	21	W/C	tgG/tgC	0	1	4.91872213902	0.278	-2	0.945	31	32	4.419441	4.405670	0.90369	0.91170	D	0.97759	0.999529242515564	0.42264	0.98504822152203975	D,D,.	0.93644	0.764408,0.764408,.	20.56348	1.0265256714098	0.99077	20.99173	1.16502165551329	0.99163	ENSG00000167552,ENSG00000167552,ENSG00000167552	ENSP00000301071,ENSP00000439020,ENSP00000446613	ENST00000301071,ENST00000295766,ENST00000546918	0.73523	T,T,T	-0.77,-0.77,-0.77	Y,Y,Y	5.29	5.29	0.74430
12:49580556-49580556	G	missense_variant	TUBA1A	ENSG00000167552	Transcript	ENST00000301071.7	protein_coding	2/4	409	64	22	E/Q	Gag/Cag	0	1	3.36241963825	0.278	2	0.945	26.9	27.5	3.983487	3.978395	0.78046	0.81532	D	0.81273	0.991024255752563	0.77380	0.99651957048575601	T,T,.	0.64784	0.275301,0.275301,.	12.78232	0.876503704787942	0.94465	11.85612	0.930109253384498	0.93156	ENSG00000167552,ENSG00000167552,ENSG00000167552	ENSP00000301071,ENSP00000439020,ENSP00000446613	ENST00000301071,ENST00000295766,ENST00000546918	0.70480	T,T,T	-0.5,-0.5,-0.5	Y,Y,Y	5.29	5.29	0.74430
12:49580556-49580556	T	missense_variant	TUBA1A	ENSG00000167552	Transcript	ENST00000301071.7	protein_coding	2/4	409	64	22	E/K	Gag/Aag	0.01	1	3.66344963391	0.278	1	0.905	29.1	31	4.246095	4.291840	0.86840	0.89916	D	0.86243	0.994758307933807	0.96819	0.99895081470069347	D,D,.	0.84161	0.538621,0.538621,.	11.65518	0.846772700013222	0.92824	10.63398	0.883554859340752	0.90932	ENSG00000167552,ENSG00000167552,ENSG00000167552	ENSP00000301071,ENSP00000439020,ENSP00000446613	ENST00000301071,ENST00000295766,ENST00000546918	0.70014	T,T,T	-0.46,-0.46,-0.46	Y,Y,Y	5.29	5.29	0.74430
12:49580555-49580555	A	missense_variant	TUBA1A	ENSG00000167552	Transcript	ENST00000301071.7	protein_coding	2/4	410	65	22	E/V	gAg/gTg	0	1	3.87732945386	0.278	-2	0.945	32	31	4.539169	4.286254	0.91553	0.89821	D	0.98115	0.999605119228363	0.41159	0.98409690796984395	D,D,.	0.91972	0.717008,0.717008,.	14.96182	0.927097031002608	0.96649	15.42261	1.04565918885454	0.96986	ENSG00000167552,ENSG00000167552,ENSG00000167552	ENSP00000301071,ENSP00000439020,ENSP00000446613	ENST00000301071,ENST00000295766,ENST00000546918	0.71307	T,T,T	-0.57,-0.57,-0.57	Y,Y,Y	5.29	5.29	0.74430
12:49580555-49580555	C	missense_variant	TUBA1A	ENSG00000167552	Transcript	ENST00000301071.7	protein_coding	2/4	410	65	22	E/G	gAg/gGg	0	1	3.91872213902	0.278	-2	0.945	32	31	4.621250	4.327666	0.92049	0.90387	D	0.97934	0.999568045139313	0.91370	0.99832544217411667	D,D,.	0.88672	0.633529,0.633529,.	13.31022	0.889506105425377	0.95098	13.51274	0.986797311327965	0.95325	ENSG00000167552,ENSG00000167552,ENSG00000167552	ENSP00000301071,ENSP00000439020,ENSP00000446613	ENST00000301071,ENST00000295766,ENST00000546918	0.70597	T,T,T	-0.51,-0.51,-0.51	Y,Y,Y	5.29	5.29	0.74430
12:49580555-49580555	G	missense_variant	TUBA1A	ENSG00000167552	Transcript	ENST00000301071.7	protein_coding	2/4	410	65	22	E/A	gAg/gCg	0	1	3.52078213034	0.278	-1	0.945	31	28.7	4.394727	4.116242	0.90021	0.86083	D	0.97470	0.999455153942108	0.57322	0.99264479690816976	D,D,.	0.89322	0.648916,0.648916,.	13.88838	0.903175532908006	0.95709	14.1822	1.00820163042854	0.95993	ENSG00000167552,ENSG00000167552,ENSG00000167552	ENSP00000301071,ENSP00000439020,ENSP00000446613	ENST00000301071,ENST00000295766,ENST00000546918	0.70717	T,T,T	-0.52,-0.52,-0.52	Y,Y,Y	5.29	5.29	0.74430
12:49580554-49580554	A	missense_variant	TUBA1A	ENSG00000167552	Transcript	ENST00000301071.7	protein_coding	2/4	411	66	22	E/D	gaG/gaT	0	0.998	3.21115196292	0.278	2	0.919	24.4	24.3	3.403255	3.289437	0.61619	0.61756	D	0.95599	0.998920559883118	0.57423	0.99267320402306358	T,T,.	0.64948	0.276884,0.276884,.	4.890115	0.469194053980775	0.65958	5.729822	0.580394438988523	0.71951	ENSG00000167552,ENSG00000167552,ENSG00000167552	ENSP00000301071,ENSP00000439020,ENSP00000446613	ENST00000301071,ENST00000295766,ENST00000546918	0.69777	T,T,T	-0.44,-0.44,-0.44	Y,Y,Y	5.29	3.47	0.38831
12:49580554-49580554	G	missense_variant	TUBA1A	ENSG00000167552	Transcript	ENST00000301071.7	protein_coding	2/4	411	66	22	E/D	gaG/gaC	0	0.998	3.21115196292	0.278	2	0.919	24.5	24.3	3.422194	3.280773	0.62099	0.61539	D	0.94283	0.998481333255768	0.58008	0.9928400000298232	T,T,.	0.64948	0.276884,0.276884,.	4.890115	0.469194053980775	0.65958	5.729822	0.580394438988523	0.71951	ENSG00000167552,ENSG00000167552,ENSG00000167552	ENSP00000301071,ENSP00000439020,ENSP00000446613	ENST00000301071,ENST00000295766,ENST00000546918	0.69777	T,T,T	-0.44,-0.44,-0.44	Y,Y,Y	5.29	3.47	0.38831
12:49580553-49580553	A	missense_variant	TUBA1A	ENSG00000167552	Transcript	ENST00000301071.7	protein_coding	2/4	412	67	23	L/F	Ctc/Ttc	0	1	3.5385108973	0.278	0	0.945	29.1	27.8	4.246580	4.017931	0.86853	0.82919	D	0.96856	0.999292850494385	0.84228	0.99750218027693327	D,D,.	0.84629	0.547722,0.547722,.	20.3778	1.02377842644373	0.99036	18.64574	1.12457728215847	0.98564	ENSG00000167552,ENSG00000167552,ENSG00000167552	ENSP00000301071,ENSP00000439020,ENSP00000446613	ENST00000301071,ENST00000295766,ENST00000546918	0.71307	T,T,T	-0.57,-0.57,-0.57	Y,Y,Y	5.29	5.29	0.74430
12:49580553-49580553	C	missense_variant	TUBA1A	ENSG00000167552	Transcript	ENST00000301071.7	protein_coding	2/4	412	67	23	L/V	Ctc/Gtc	0	1	3.40020819914	0.278	1	0.945	27.9	26.8	4.121841	3.879637	0.82857	0.78082	D	0.78341	0.987934350967407	0.73748	0.99593402875017401	T,T,.	0.63063	0.259378,0.259378,.	14.26649	0.911828524936991	0.96066	12.39793	0.949307737017697	0.93957	ENSG00000167552,ENSG00000167552,ENSG00000167552	ENSP00000301071,ENSP00000439020,ENSP00000446613	ENST00000301071,ENST00000295766,ENST00000546918	0.70365	T,T,T	-0.49,-0.49,-0.49	Y,Y,Y	5.29	5.29	0.74430
12:49580553-49580553	T	missense_variant	TUBA1A	ENSG00000167552	Transcript	ENST00000301071.7	protein_coding	2/4	412	67	23	L/I	Ctc/Atc	0	1	3.5385108973	0.278	2	0.945	28.0	27.3	4.130373	3.948563	0.83151	0.80472	D	0.92644	0.99787449836731	0.54848	0.99186958580194617	T,T,.	0.55514	0.198229,0.198229,.	17.43589	0.975872502269106	0.98104	15.56092	1.0496188002968	0.97081	ENSG00000167552,ENSG00000167552,ENSG00000167552	ENSP00000301071,ENSP00000439020,ENSP00000446613	ENST00000301071,ENST00000295766,ENST00000546918	0.71068	T,T,T	-0.55,-0.55,-0.55	Y,Y,Y	5.29	5.29	0.74430
12:49580552-49580552	C	missense_variant	TUBA1A	ENSG00000167552	Transcript	ENST00000301071.7	protein_coding	2/4	413	68	23	L/R	cTc/cGc	0	1	4.61769214335	0.278	-2	0.945	31	28.6	4.359820	4.097927	0.89449	0.85535	D	0.95311	0.998830020427704	0.66687	0.9947753304748107	D,D,.	0.85340	0.561723,0.561723,.	12.96923	0.881174043375665	0.94699	12.44433	0.950915302834489	0.94023	ENSG00000167552,ENSG00000167552,ENSG00000167552	ENSP00000301071,ENSP00000439020,ENSP00000446613	ENST00000301071,ENST00000295766,ENST00000546918	0.70950	T,T,T	-0.54,-0.54,-0.54	Y,Y,Y	5.29	5.29	0.74430
12:49580552-49580552	G	missense_variant	TUBA1A	ENSG00000167552	Transcript	ENST00000301071.7	protein_coding	2/4	413	68	23	L/P	cTc/cCc	0	1	4.91872213902	0.278	-3	0.945	31	28.6	4.419104	4.104734	0.90363	0.85763	D	0.97590	0.999486565589905	0.82195	0.99722687954809508	D,D,.	0.86507	0.585816,0.585816,.	17.66424	0.979935656937665	0.98200	17.74968	1.10556150833613	0.98235	ENSG00000167552,ENSG00000167552,ENSG00000167552	ENSP00000301071,ENSP00000439020,ENSP00000446613	ENST00000301071,ENST00000295766,ENST00000546918	0.71307	T,T,T	-0.57,-0.57,-0.57	Y,Y,Y	5.29	5.29	0.74430
12:49580552-49580552	T	missense_variant	TUBA1A	ENSG00000167552	Transcript	ENST00000301071.7	protein_coding	2/4	413	68	23	L/H	cTc/cAc	0	1	4.31666214769	0.278	-3	0.945	29.7	28.2	4.320660	4.052603	0.88686	0.84088	D	0.96675	0.999249637126923	0.32030	0.97021867990669941	D,D,.	0.88921	0.639355,0.639355,.	15.69247	0.942344731360433	0.97167	15.45871	1.04669963080955	0.97011	ENSG00000167552,ENSG00000167552,ENSG00000167552	ENSP00000301071,ENSP00000439020,ENSP00000446613	ENST00000301071,ENST00000295766,ENST00000546918	0.71307	T,T,T	-0.57,-0.57,-0.57	Y,Y,Y	5.29	5.29	0.74430
12:49580550-49580550	C	missense_variant	TUBA1A	ENSG00000167552	Transcript	ENST00000301071.7	protein_coding	2/4	415	70	24	Y/D	Tac/Gac	0	0.97	4.99964404664	0.278	-3	0.857	31	28.1	4.361002	4.047633	0.89473	0.83945	D	0.95989	0.999047338962555	0.38647	0.9814593346436381	D,D,.	0.90048	0.666382,0.666382,.	15.86112	0.945750343294159	0.97275	15.69088	1.05330805247319	0.97167	ENSG00000167552,ENSG00000167552,ENSG00000167552	ENSP00000301071,ENSP00000439020,ENSP00000446613	ENST00000301071,ENST00000295766,ENST00000546918	0.70133	T,T,T	-0.47,-0.47,-0.47	Y,Y,Y	5.29	5.29	0.74430
12:49580550-49580550	G	missense_variant	TUBA1A	ENSG00000167552	Transcript	ENST00000301071.7	protein_coding	2/4	415	70	24	Y/H	Tac/Cac	0	0.992	4.31666214769	0.278	2	0.892	29.8	27.8	4.329183	4.011809	0.88865	0.82696	D	0.94768	0.99865710735321	0.72682	0.99575470144842815	D,D,.	0.88388	0.626987,0.626987,.	15.94739	0.94750487596923	0.97329	15.77879	1.05576809843191	0.97223	ENSG00000167552,ENSG00000167552,ENSG00000167552	ENSP00000301071,ENSP00000439020,ENSP00000446613	ENST00000301071,ENST00000295766,ENST00000546918	0.70133	T,T,T	-0.47,-0.47,-0.47	Y,Y,Y	5.29	5.29	0.74430
12:49580550-49580550	T	missense_variant	TUBA1A	ENSG00000167552	Transcript	ENST00000301071.7	protein_coding	2/4	415	70	24	Y/N	Tac/Aac	0	0.97	4.91872213902	0.278	-2	0.857	29.9	28.0	4.344534	4.037013	0.89167	0.83582	D	0.97042	0.999341547489166	0.31763	0.96957303315912902	D,D,.	0.92532	0.732717,0.732717,.	15.73013	0.943120029422975	0.97191	15.55836	1.04954797805651	0.97079	ENSG00000167552,ENSG00000167552,ENSG00000167552	ENSP00000301071,ENSP00000439020,ENSP00000446613	ENST00000301071,ENST00000295766,ENST00000546918	0.70014	T,T,T	-0.46,-0.46,-0.46	Y,Y,Y	5.29	5.29	0.74430
12:49580549-49580549	A	missense_variant	TUBA1A	ENSG00000167552	Transcript	ENST00000301071.7	protein_coding	2/4	416	71	24	Y/F	tAc/tTc	0.16	0.111	2.06991743796	0.278	3	0.068	22.8	22.7	2.667432	2.569505	0.44895	0.45248	D	0.44568	0.772145092487335	0.36123	0.97810479222792646	T,T,.	0.63577	0.264026,0.264026,.	3.050907	0.172320310530898	0.48335	2.482262	-0.0081621565967219	0.41486	ENSG00000167552,ENSG00000167552,ENSG00000167552	ENSP00000301071,ENSP00000439020,ENSP00000446613	ENST00000301071,ENST00000295766,ENST00000546918	0.69027	T,T,T	-0.38,-0.38,-0.38	Y,Y,Y	5.29	5.29	0.74430
12:49580549-49580549	C	missense_variant	TUBA1A	ENSG00000167552	Transcript	ENST00000301071.7	protein_coding	2/4	416	71	24	Y/C	tAc/tGc	0	0.992	4.21975213468	0.278	-2	0.892	29.4	28.3	4.275189	4.067849	0.87613	0.84583	D	0.87767	0.995621066617963	0.73572	0.99590455520907628	D,D,.	0.86864	0.593449,0.593449,.	8.898181	0.754139804774626	0.86466	9.688986	0.843394589085026	0.88727	ENSG00000167552,ENSG00000167552,ENSG00000167552	ENSP00000301071,ENSP00000439020,ENSP00000446613	ENST00000301071,ENST00000295766,ENST00000546918	0.70014	T,T,T	-0.46,-0.46,-0.46	Y,Y,Y	5.29	5.29	0.74430
12:49580549-49580549	G	missense_variant	TUBA1A	ENSG00000167552	Transcript	ENST00000301071.7	protein_coding	2/4	416	71	24	Y/S	tAc/tCc	0	0.665	3.59650284428	0.278	-2	0.680	27.9	27.0	4.113433	3.916952	0.82561	0.79380	D	0.94365	0.998512089252472	0.33370	0.97319963138643484	D,D,.	0.87087	0.598272,0.598272,.	5.857798	0.569159053627869	0.72742	5.754516	0.582948754616124	0.72111	ENSG00000167552,ENSG00000167552,ENSG00000167552	ENSP00000301071,ENSP00000439020,ENSP00000446613	ENST00000301071,ENST00000295766,ENST00000546918	0.69777	T,T,T	-0.44,-0.44,-0.44	Y,Y,Y	5.29	5.29	0.74430
12:49580547-49580547	C	missense_variant	TUBA1A	ENSG00000167552	Transcript	ENST00000301071.7	protein_coding	2/4	418	73	25	C/G	Tgc/Ggc	0.01	0.986	4.21975213468	0.278	-3	0.840	29.6	26.8	4.308021	3.886920	0.88411	0.78339	D	0.90733	0.997084558010101	0.31546	0.96903219506387839	D,D,.	0.87920	0.616522,0.616522,.	13.35115	0.89048270872805	0.95145	12.95497	0.968346436694989	0.94685	ENSG00000167552,ENSG00000167552,ENSG00000167552	ENSP00000301071,ENSP00000439020,ENSP00000446613	ENST00000301071,ENST00000295766,ENST00000546918	0.70717	T,T,T	-0.52,-0.52,-0.52	Y,Y,Y	5.29	5.29	0.74430
12:49580547-49580547	G	missense_variant	TUBA1A	ENSG00000167552	Transcript	ENST00000301071.7	protein_coding	2/4	418	73	25	C/R	Tgc/Cgc	0.01	0.993	4.99964404664	0.278	-3	0.856	31	28.0	4.370996	4.031769	0.89643	0.83399	D	0.95661	0.998942077159882	0.51390	0.99057384523782177	D,D,.	0.88602	0.631909,0.631909,.	14.9042	0.925867958919223	0.96603	14.61568	1.02166212815589	0.96372	ENSG00000167552,ENSG00000167552,ENSG00000167552	ENSP00000301071,ENSP00000439020,ENSP00000446613	ENST00000301071,ENST00000295766,ENST00000546918	0.70597	T,T,T	-0.51,-0.51,-0.51	Y,Y,Y	5.29	5.29	0.74430
12:49580547-49580547	T	missense_variant	TUBA1A	ENSG00000167552	Transcript	ENST00000301071.7	protein_coding	2/4	418	73	25	C/S	Tgc/Agc	0	0.935	4.14057088863	0.278	-1	0.825	28.4	26.6	4.172867	3.848914	0.84574	0.77067	D	0.87784	0.995630979537964	0.43493	0.98600125360194091	D,D,.	0.88820	0.636971,0.636971,.	9.817305	0.789401234606305	0.89047	9.02253	0.812127800560357	0.86858	ENSG00000167552,ENSG00000167552,ENSG00000167552	ENSP00000301071,ENSP00000439020,ENSP00000446613	ENST00000301071,ENST00000295766,ENST00000546918	0.70014	T,T,T	-0.46,-0.46,-0.46	Y,Y,Y	5.29	5.29	0.74430
12:49580546-49580546	A	missense_variant	TUBA1A	ENSG00000167552	Transcript	ENST00000301071.7	protein_coding	2/4	419	74	25	C/F	tGc/tTc	0	0.995	4.91872213902	0.278	-2	0.902	26.2	29.0	3.868783	4.146697	0.74287	0.86957	D	0.97079	0.999355852603912	0.38514	0.98130391799283967	D,D,.	0.88230	0.62343,0.62343,.	14.36892	0.914126823421492	0.96160	14.59044	1.02086509584143	0.96351	ENSG00000167552,ENSG00000167552,ENSG00000167552	ENSP00000301071,ENSP00000439020,ENSP00000446613	ENST00000301071,ENST00000295766,ENST00000546918	0.70480	T,T,T	-0.5,-0.5,-0.5	Y,Y,Y	5.29	5.29	0.74430
12:49580546-49580546	G	missense_variant	TUBA1A	ENSG00000167552	Transcript	ENST00000301071.7	protein_coding	2/4	419	74	25	C/S	tGc/tCc	0	0.935	4.14057088863	0.278	-1	0.825	25.9	27.5	3.808207	3.979358	0.72438	0.81569	D	0.88102	0.99580317735672	0.45694	0.98752856342271134	D,D,.	0.88820	0.636971,0.636971,.	9.031121	0.759616590736832	0.86872	8.459621	0.783163954617189	0.85043	ENSG00000167552,ENSG00000167552,ENSG00000167552	ENSP00000301071,ENSP00000439020,ENSP00000446613	ENST00000301071,ENST00000295766,ENST00000546918	0.70014	T,T,T	-0.46,-0.46,-0.46	Y,Y,Y	5.29	5.29	0.74430
12:49580546-49580546	T	missense_variant	TUBA1A	ENSG00000167552	Transcript	ENST00000301071.7	protein_coding	2/4	419	74	25	C/Y	tGc/tAc	0	0.997	4.99964404664	0.278	-2	0.911	26.1	28.8	3.856667	4.119065	0.73910	0.86177	D	0.95438	0.998872816562653	0.46639	0.988125246411516	D,D,.	0.87834	0.614605,0.614605,.	13.95163	0.904629144991729	0.95771	14.10913	1.00593403477541	0.95924	ENSG00000167552,ENSG00000167552,ENSG00000167552	ENSP00000301071,ENSP00000439020,ENSP00000446613	ENST00000301071,ENST00000295766,ENST00000546918	0.70480	T,T,T	-0.5,-0.5,-0.5	Y,Y,Y	5.29	5.29	0.74430
12:49580545-49580545	C	missense_variant	TUBA1A	ENSG00000167552	Transcript	ENST00000301071.7	protein_coding	2/4	420	75	25	C/W	tgC/tgG	0	0.999	4.31666214769	0.278	-2	0.935	26.3	24.4	3.882434	3.329468	0.74726	0.62768	D	0.93215	0.998096883296967	0.45040	0.98709888706597493	D,D,.	0.92308	0.726417,0.726417,.	3.988748	0.344812899404531	0.58196	4.987431	0.493771252332981	0.66725	ENSG00000167552,ENSG00000167552,ENSG00000167552	ENSP00000301071,ENSP00000439020,ENSP00000446613	ENST00000301071,ENST00000295766,ENST00000546918	0.70833	T,T,T	-0.53,-0.53,-0.53	Y,Y,Y	5.29	2.49	0.29274
12:49580544-49580544	C	missense_variant	TUBA1A	ENSG00000167552	Transcript	ENST00000301071.7	protein_coding	2/4	421	76	26	L/V	Ctg/Gtg	0.01	0.425	2.09983672442	0.278	1	0.544	23.2	23.7	2.889741	3.041749	0.49659	0.55678	D	0.78125	0.987673819065094	0.69284	0.9952207643449239	T,T,.	0.62630	0.255508,0.255508,.	5.049642	0.48779568990211	0.67180	4.542849	0.43121534271203	0.63145	ENSG00000167552,ENSG00000167552,ENSG00000167552	ENSP00000301071,ENSP00000439020,ENSP00000446613	ENST00000301071,ENST00000295766,ENST00000546918	0.71425	T,T,T	-0.58,-0.58,-0.58	Y,Y,Y	5.29	5.29	0.74430
12:49580544-49580544	T	missense_variant	TUBA1A	ENSG00000167552	Transcript	ENST00000301071.7	protein_coding	2/4	421	76	26	L/M	Ctg/Atg	0	0.592	2.31774924333	0.278	2	0.649	24.7	25.5	3.510029	3.632964	0.64351	0.70590	D	0.77519	0.986914575099945	0.55563	0.99210426540980678	T,T,.	0.66783	0.295157,0.295157,.	5.827535	0.566453238509448	0.72550	5.431491	0.547945976404273	0.69958	ENSG00000167552,ENSG00000167552,ENSG00000167552	ENSP00000301071,ENSP00000439020,ENSP00000446613	ENST00000301071,ENST00000295766,ENST00000546918	0.71662	T,T,T	-0.6,-0.6,-0.6	Y,Y,Y	5.29	5.29	0.74430
12:49580543-49580543	C	missense_variant	TUBA1A	ENSG00000167552	Transcript	ENST00000301071.7	protein_coding	2/4	422	77	26	L/R	cTg/cGg	0	0.942	4.31666214769	0.278	-2	0.832	31	28.7	4.376273	4.116584	0.89733	0.86114	D	0.86546	0.99493283033371	0.66687	0.99477491402286655	D,D,.	0.83764	0.530887,0.530887,.	10.60682	0.81577090435737	0.90869	9.943461	0.854610217343038	0.89369	ENSG00000167552,ENSG00000167552,ENSG00000167552	ENSP00000301071,ENSP00000439020,ENSP00000446613	ENST00000301071,ENST00000295766,ENST00000546918	0.70480	T,T,T	-0.5,-0.5,-0.5	Y,Y,Y	5.29	5.29	0.74430
12:49580543-49580543	G	missense_variant	TUBA1A	ENSG00000167552	Transcript	ENST00000301071.7	protein_coding	2/4	422	77	26	L/P	cTg/cCg	0	0.99	4.91872213902	0.278	-3	0.886	31	28.9	4.442785	4.129403	0.90660	0.86484	D	0.96259	0.99912828207016	0.82406	0.99725917082998183	D,D,.	0.90077	0.667095,0.667095,.	14.69826	0.921399858601612	0.96439	14.38077	1.01440276668339	0.96171	ENSG00000167552,ENSG00000167552,ENSG00000167552	ENSP00000301071,ENSP00000439020,ENSP00000446613	ENST00000301071,ENST00000295766,ENST00000546918	0.71543	T,T,T	-0.59,-0.59,-0.59	Y,Y,Y	5.29	5.29	0.74430
12:49580543-49580543	T	missense_variant	TUBA1A	ENSG00000167552	Transcript	ENST00000301071.7	protein_coding	2/4	422	77	26	L/Q	cTg/cAg	0	0.957	2.262623937	0.278	-2	0.845	29.9	28.0	4.334342	4.035988	0.88966	0.83545	D	0.80211	0.989993393421173	0.42935	0.98557681437048539	D,D,.	0.83750	0.5306,0.5306,.	11.56678	0.844288854106195	0.92679	10.93967	0.895718686090971	0.91548	ENSG00000167552,ENSG00000167552,ENSG00000167552	ENSP00000301071,ENSP00000439020,ENSP00000446613	ENST00000301071,ENST00000295766,ENST00000546918	0.70014	T,T,T	-0.46,-0.46,-0.46	Y,Y,Y	5.29	5.29	0.74430
12:49580541-49580541	G	missense_variant	TUBA1A	ENSG00000167552	Transcript	ENST00000301071.7	protein_coding	2/4	424	79	27	E/Q	Gaa/Caa	0	1	3.36241963825	0.278	2	0.945	26.6	27.6	3.950245	3.995677	0.76927	0.82134	D	0.96394	0.999160528182983	0.77317	0.99651381294059116	T,T,.	0.78301	0.436725,0.436725,.	20.62025	1.02734932559365	0.99089	21.08981	1.16647632589259	0.99182	ENSG00000167552,ENSG00000167552,ENSG00000167552	ENSP00000301071,ENSP00000439020,ENSP00000446613	ENST00000301071,ENST00000295766,ENST00000546918	0.75553	T,T,T	-0.96,-0.96,-0.96	Y,Y,Y	5.29	5.29	0.74430
12:49580541-49580541	T	missense_variant	TUBA1A	ENSG00000167552	Transcript	ENST00000301071.7	protein_coding	2/4	424	79	27	E/K	Gaa/Aaa	0	1	3.66344963391	0.278	1	0.945	29.0	31	4.233701	4.331397	0.86480	0.90425	D	0.96429	0.999178946018219	0.96513	0.99891071738970771	D,D,.	0.90599	0.680136,0.680136,.	17.65944	0.979848065091515	0.98199	17.1723	1.0920963170181	0.97985	ENSG00000167552,ENSG00000167552,ENSG00000167552	ENSP00000301071,ENSP00000439020,ENSP00000446613	ENST00000301071,ENST00000295766,ENST00000546918	0.75438	T,T,T	-0.95,-0.95,-0.95	Y,Y,Y	5.29	5.29	0.74430
12:49580540-49580540	A	missense_variant	TUBA1A	ENSG00000167552	Transcript	ENST00000301071.7	protein_coding	2/4	425	80	27	E/V	gAa/gTa	0	1	3.87732945386	0.278	-2	0.945	32	29.9	4.453443	4.257681	0.90782	0.89374	D	0.98115	0.999605119228363	0.41126	0.98406623763417089	D,D,.	0.93407	0.757597,0.757597,.	16.98979	0.967701428736905	0.97898	17.92369	1.10943225610943	0.98305	ENSG00000167552,ENSG00000167552,ENSG00000167552	ENSP00000301071,ENSP00000439020,ENSP00000446613	ENST00000301071,ENST00000295766,ENST00000546918	0.76037	T,T,T	-1.0,-1.0,-1.0	Y,Y,Y	5.29	5.29	0.74430
12:49580540-49580540	C	missense_variant	TUBA1A	ENSG00000167552	Transcript	ENST00000301071.7	protein_coding	2/4	425	80	27	E/G	gAa/gGa	0	1	3.91872213902	0.278	-2	0.945	32	29.7	4.471452	4.227401	0.90973	0.88823	D	0.97934	0.999568045139313	0.91800	0.99836775718130266	D,D,.	0.92850	0.741667,0.741667,.	15.7733	0.943982262478548	0.97219	16.38729	1.07226393417702	0.97586	ENSG00000167552,ENSG00000167552,ENSG00000167552	ENSP00000301071,ENSP00000439020,ENSP00000446613	ENST00000301071,ENST00000295766,ENST00000546918	0.75911	T,T,T	-0.99,-0.99,-0.99	Y,Y,Y	5.29	5.29	0.74430
12:49580540-49580540	G	missense_variant	TUBA1A	ENSG00000167552	Transcript	ENST00000301071.7	protein_coding	2/4	425	80	27	E/A	gAa/gCa	0	1	3.52078213034	0.278	-1	0.945	29.9	28.8	4.342724	4.125402	0.89133	0.86362	D	0.97470	0.999455153942108	0.56026	0.99224815393926813	D,D,.	0.92787	0.739894,0.739894,.	17.00057	0.96790376057315	0.97903	17.93698	1.10972149260302	0.98310	ENSG00000167552,ENSG00000167552,ENSG00000167552	ENSP00000301071,ENSP00000439020,ENSP00000446613	ENST00000301071,ENST00000295766,ENST00000546918	0.75553	T,T,T	-0.96,-0.96,-0.96	Y,Y,Y	5.29	5.29	0.74430
12:49580539-49580539	A	missense_variant	TUBA1A	ENSG00000167552	Transcript	ENST00000301071.7	protein_coding	2/4	426	81	27	E/D	gaA/gaT	0	0.998	3.21115196292	0.278	2	0.919	23.5	25.3	3.038971	3.575755	0.52902	0.69073	D	0.93889	0.998340725898743	0.62981	0.99404373197092299	T,T,.	0.67997	0.307843,0.307843,.	6.936396	0.651669878920107	0.78733	8.158319	0.766383364717222	0.83966	ENSG00000167552,ENSG00000167552,ENSG00000167552	ENSP00000301071,ENSP00000439020,ENSP00000446613	ENST00000301071,ENST00000295766,ENST00000546918	0.74371	T,T,T	-0.85,-0.85,-0.85	Y,Y,Y	5.29	5.29	0.74430
12:49580539-49580539	G	missense_variant	TUBA1A	ENSG00000167552	Transcript	ENST00000301071.7	protein_coding	2/4	426	81	27	E/D	gaA/gaC	0	0.998	3.21115196292	0.278	2	0.919	23.5	25.2	3.055979	3.567633	0.53271	0.68849	D	0.93588	0.998238921165466	0.62474	0.99393478634208809	T,T,.	0.67997	0.307843,0.307843,.	6.936396	0.651669878920107	0.78733	8.158319	0.766383364717222	0.83966	ENSG00000167552,ENSG00000167552,ENSG00000167552	ENSP00000301071,ENSP00000439020,ENSP00000446613	ENST00000301071,ENST00000295766,ENST00000546918	0.74371	T,T,T	-0.85,-0.85,-0.85	Y,Y,Y	5.29	5.29	0.74430
12:49580538-49580538	A	missense_variant	TUBA1A	ENSG00000167552	Transcript	ENST00000301071.7	protein_coding	2/4	427	82	28	H/Y	Cac/Tac	0	0.991	3.80477878671	0.278	2	0.889	27.3	26.8	4.038759	3.884511	0.79945	0.78265	D	0.95661	0.998940050601959	0.62565	0.99396037644244162	D,D,.	0.90425	0.675766,0.675766,.	19.37955	1.00865105318768	0.98787	17.56567	1.10138585094476	0.98159	ENSG00000167552,ENSG00000167552,ENSG00000167552	ENSP00000301071,ENSP00000439020,ENSP00000446613	ENST00000301071,ENST00000295766,ENST00000546918	0.73523	T,T,T	-0.77,-0.77,-0.77	Y,Y,Y	5.29	5.29	0.74430
12:49580538-49580538	C	missense_variant	TUBA1A	ENSG00000167552	Transcript	ENST00000301071.7	protein_coding	2/4	427	82	28	H/D	Cac/Gac	0	0.988	4.31666214769	0.278	-1	0.882	28.6	27.3	4.195456	3.959251	0.85315	0.80850	D	0.97590	0.999485015869141	0.38605	0.98141430015642606	D,D,.	0.91622	0.707296,0.707296,.	24.9033	1.0795679501357	0.99660	24.92422	1.21301844504309	0.99661	ENSG00000167552,ENSG00000167552,ENSG00000167552	ENSP00000301071,ENSP00000439020,ENSP00000446613	ENST00000301071,ENST00000295766,ENST00000546918	0.73311	T,T,T	-0.75,-0.75,-0.75	Y,Y,Y	5.29	5.29	0.74430
12:49580538-49580538	T	missense_variant	TUBA1A	ENSG00000167552	Transcript	ENST00000301071.7	protein_coding	2/4	427	82	28	H/N	Cac/Aac	0	0.975	3.57629945819	0.278	1	0.861	27.4	26.9	4.059615	3.902725	0.80681	0.78895	D	0.96856	0.999290704727173	0.45572	0.98745963899751299	D,D,.	0.90630	0.680934,0.680934,.	22.26266	1.04943364074179	0.99376	21.10814	1.16675445385264	0.99186	ENSG00000167552,ENSG00000167552,ENSG00000167552	ENSP00000301071,ENSP00000439020,ENSP00000446613	ENST00000301071,ENST00000295766,ENST00000546918	0.73205	T,T,T	-0.74,-0.74,-0.74	Y,Y,Y	5.29	5.29	0.74430
12:49580537-49580537	A	missense_variant	TUBA1A	ENSG00000167552	Transcript	ENST00000301071.7	protein_coding	2/4	428	83	28	H/L	cAc/cTc	0	0.949	4.21975213468	0.278	-3	0.838	27.7	26.9	4.090538	3.905813	0.81764	0.79007	D	0.95536	0.99890661239624	0.27141	0.95521974144599464	D,D,.	0.89273	0.647738,0.647738,.	13.92805	0.904093796003094	0.95748	14.30775	1.01213594771709	0.96105	ENSG00000167552,ENSG00000167552,ENSG00000167552	ENSP00000301071,ENSP00000439020,ENSP00000446613	ENST00000301071,ENST00000295766,ENST00000546918	0.73311	T,T,T	-0.75,-0.75,-0.75	Y,Y,Y	5.29	5.29	0.74430
12:49580537-49580537	C	missense_variant	TUBA1A	ENSG00000167552	Transcript	ENST00000301071.7	protein_coding	2/4	428	83	28	H/R	cAc/cGc	0.01	0.396	4.14057088863	0.278	0	0.532	24.1	23.6	3.273679	2.997257	0.58375	0.54663	D	0.94856	0.998689234256744	0.60779	0.99355699371746264	D,D,.	0.93627	0.763936,0.763936,.	7.303286	0.674645005261327	0.80459	7.00906	0.692028682089939	0.79111	ENSG00000167552,ENSG00000167552,ENSG00000167552	ENSP00000301071,ENSP00000439020,ENSP00000446613	ENST00000301071,ENST00000295766,ENST00000546918	0.73311	T,T,T	-0.75,-0.75,-0.75	Y,Y,Y	5.29	5.29	0.74430
12:49580537-49580537	G	missense_variant	TUBA1A	ENSG00000167552	Transcript	ENST00000301071.7	protein_coding	2/4	428	83	28	H/P	cAc/cCc	0	0.993	4.91872213902	0.278	-2	0.895	27.8	26.3	4.106280	3.800022	0.82311	0.75460	D	0.87693	0.995583655551259	0.35919	0.97778847586455864	D,D,.	0.93971	0.773932,0.773932,.	15.59811	0.940426960242617	0.97105	16.19783	1.06724000377853	0.97478	ENSG00000167552,ENSG00000167552,ENSG00000167552	ENSP00000301071,ENSP00000439020,ENSP00000446613	ENST00000301071,ENST00000295766,ENST00000546918	0.73631	T,T,T	-0.78,-0.78,-0.78	Y,Y,Y	5.29	5.29	0.74430
12:49580536-49580536	C	missense_variant	TUBA1A	ENSG00000167552	Transcript	ENST00000301071.7	protein_coding	2/4	429	84	28	H/Q	caC/caG	0	0.972	3.38724322197	0.278	0	0.859	13.05	22.6	1.129585	2.527955	0.16700	0.44345	D	0.82073	0.991731882095337	0.26774	0.95367593759285274	D,D,.	0.91142	0.69434,0.69434,.	1.867446	-0.166809249402768	0.32767	2.824139	0.0841334662993869	0.45723	ENSG00000167552,ENSG00000167552,ENSG00000167552	ENSP00000301071,ENSP00000439020,ENSP00000446613	ENST00000301071,ENST00000295766,ENST00000546918	0.72994	T,T,T	-0.72,-0.72,-0.72	Y,Y,Y	5.29	-2.57	0.05885
12:49580536-49580536	T	missense_variant	TUBA1A	ENSG00000167552	Transcript	ENST00000301071.7	protein_coding	2/4	429	84	28	H/Q	caC/caA	0	0.972	3.38724322197	0.278	0	0.859	12.11	22.5	1.039022	2.450426	0.15534	0.42633	D	0.70002	0.973203659057617	0.25476	0.94763002109827077	D,D,.	0.91142	0.69434,0.69434,.	1.867446	-0.166809249402768	0.32767	2.824139	0.0841334662993869	0.45723	ENSG00000167552,ENSG00000167552,ENSG00000167552	ENSP00000301071,ENSP00000439020,ENSP00000446613	ENST00000301071,ENST00000295766,ENST00000546918	0.72994	T,T,T	-0.72,-0.72,-0.72	Y,Y,Y	5.29	-2.57	0.05885
12:49580535-49580535	A	missense_variant	TUBA1A	ENSG00000167552	Transcript	ENST00000301071.7	protein_coding	2/4	430	85	29	G/C	Ggc/Tgc	0	0.998	3.52078213034	0.278	-3	0.919	27.9	31	4.114531	4.293724	0.82593	0.89931	D	0.97390	0.999439537525177	0.48750	0.98931008227132833	D,D,.	0.87793	0.613682,0.613682,.	12.95516	0.880818216906213	0.94680	12.95281	0.968274690728722	0.94681	ENSG00000167552,ENSG00000167552,ENSG00000167552	ENSP00000301071,ENSP00000439020,ENSP00000446613	ENST00000301071,ENST00000295766,ENST00000546918	0.71779	T,T,T	-0.61,-0.61,-0.61	Y,Y,Y	5.29	5.29	0.74430
12:49580535-49580535	G	missense_variant	TUBA1A	ENSG00000167552	Transcript	ENST00000301071.7	protein_coding	2/4	430	85	29	G/R	Ggc/Cgc	0	0.997	3.96447962958	0.278	-2	0.911	26.9	29.0	3.991685	4.141996	0.78321	0.86812	D	0.96500	0.99919468164444	0.94184	0.99863759496665516	D,D,.	0.87913	0.616348,0.616348,.	13.70324	0.89885928751262	0.95523	13.81481	0.996583451232608	0.95638	ENSG00000167552,ENSG00000167552,ENSG00000167552	ENSP00000301071,ENSP00000439020,ENSP00000446613	ENST00000301071,ENST00000295766,ENST00000546918	0.71068	T,T,T	-0.55,-0.55,-0.55	Y,Y,Y	5.29	5.29	0.74430
12:49580535-49580535	T	missense_variant	TUBA1A	ENSG00000167552	Transcript	ENST00000301071.7	protein_coding	2/4	430	85	29	G/S	Ggc/Agc	0.02	0.476	2.83954089297	0.278	0	0.540	25.8	27.3	3.800249	3.957459	0.72200	0.80812	D	0.79281	0.989017486572266	0.81633	0.99715246174505878	D,D,.	0.85953	0.574245,0.574245,.	6.147785	0.59389989712677	0.74499	5.490664	0.554617066927128	0.70365	ENSG00000167552,ENSG00000167552,ENSG00000167552	ENSP00000301071,ENSP00000439020,ENSP00000446613	ENST00000301071,ENST00000295766,ENST00000546918	0.70480	T,T,T	-0.5,-0.5,-0.5	Y,Y,Y	5.29	5.29	0.74430
12:49580534-49580534	A	missense_variant	TUBA1A	ENSG00000167552	Transcript	ENST00000301071.7	protein_coding	2/4	431	86	29	G/V	gGc/gTc	0	0.994	4.21975213468	0.278	-3	0.897	26.5	27.9	3.926437	4.029838	0.76142	0.83326	D	0.96781	0.999278962612152	0.73218	0.99584679187741232	D,D,.	0.92425	0.729731,0.729731,.	18.23851	0.989948802697718	0.98423	17.89833	1.10886869214217	0.98295	ENSG00000167552,ENSG00000167552,ENSG00000167552	ENSP00000301071,ENSP00000439020,ENSP00000446613	ENST00000301071,ENST00000295766,ENST00000546918	0.71543	T,T,T	-0.59,-0.59,-0.59	Y,Y,Y	5.29	5.29	0.74430
12:49580534-49580534	G	missense_variant	TUBA1A	ENSG00000167552	Transcript	ENST00000301071.7	protein_coding	2/4	431	86	29	G/A	gGc/gCc	0.01	0.191	3.21115196292	0.278	0	0.424	23.7	24.0	3.147126	3.183923	0.55352	0.59114	D	0.77101	0.986365556716919	0.79373	0.99682565732405837	D,D,.	0.86016	0.575538,0.575538,.	5.559607	0.541467973644108	0.70807	4.718055	0.456955670921384	0.64597	ENSG00000167552,ENSG00000167552,ENSG00000167552	ENSP00000301071,ENSP00000439020,ENSP00000446613	ENST00000301071,ENST00000295766,ENST00000546918	0.71068	T,T,T	-0.55,-0.55,-0.55	Y,Y,Y	5.29	5.29	0.74430
12:49580534-49580534	T	missense_variant	TUBA1A	ENSG00000167552	Transcript	ENST00000301071.7	protein_coding	2/4	431	86	29	G/D	gGc/gAc	0.02	0.798	4.14057088863	0.278	-1	0.683	26.3	27.4	3.883971	3.964101	0.74769	0.81039	D	0.91692	0.997490286827087	0.82549	0.99728225839782225	D,D,.	0.86119	0.577652,0.577652,.	7.996686	0.712689491394314	0.83343	7.217971	0.706981009892396	0.80093	ENSG00000167552,ENSG00000167552,ENSG00000167552	ENSP00000301071,ENSP00000439020,ENSP00000446613	ENST00000301071,ENST00000295766,ENST00000546918	0.70717	T,T,T	-0.52,-0.52,-0.52	Y,Y,Y	5.29	5.29	0.74430
12:49580532-49580532	A	missense_variant	TUBA1A	ENSG00000167552	Transcript	ENST00000301071.7	protein_coding	2/4	433	88	30	I/F	Atc/Ttc	0	0.241	2.73974519172	0.278	0	0.469	24.6	24.2	3.468050	3.254874	0.63268	0.60860	D	0.83982	0.993259727954865	0.37635	0.98020959959074294	D,D,.	0.87034	0.597128,0.597128,.	6.268557	0.603577323022714	0.75198	5.757931	0.58329844194432	0.72132	ENSG00000167552,ENSG00000167552,ENSG00000167552	ENSP00000301071,ENSP00000439020,ENSP00000446613	ENST00000301071,ENST00000295766,ENST00000546918	0.72568	T,T,T	-0.68,-0.68,-0.68	Y,Y,Y	5.29	5.29	0.74430
12:49580532-49580532	C	missense_variant	TUBA1A	ENSG00000167552	Transcript	ENST00000301071.7	protein_coding	2/4	433	88	30	I/V	Atc/Gtc	0.04	0.045	1.6608036887	0.278	3	0.351	23.6	23.2	3.066946	2.815194	0.53522	0.50627	D	0.69098	0.970844149589539	0.78523	0.99669941721855493	T,T,.	0.52104	0.17252,0.17252,.	4.503881	0.420102144269566	0.62819	3.829222	0.30963691567721	0.56643	ENSG00000167552,ENSG00000167552,ENSG00000167552	ENSP00000301071,ENSP00000439020,ENSP00000446613	ENST00000301071,ENST00000295766,ENST00000546918	0.71895	T,T,T	-0.62,-0.62,-0.62	Y,Y,Y	5.29	5.29	0.74430
12:49580532-49580532	G	missense_variant	TUBA1A	ENSG00000167552	Transcript	ENST00000301071.7	protein_coding	2/4	433	88	30	I/L	Atc/Ctc	0.08	0.072	1.94698254813	0.278	2	0.305	23.1	22.8	2.862683	2.638782	0.49074	0.46782	D	0.67083	0.964844524860382	0.41212	0.98414253276492658	T,T,.	0.52672	0.176682,0.176682,.	4.060789	0.356065793012874	0.58875	3.34374	0.209125826233526	0.51640	ENSG00000167552,ENSG00000167552,ENSG00000167552	ENSP00000301071,ENSP00000439020,ENSP00000446613	ENST00000301071,ENST00000295766,ENST00000546918	0.71068	T,T,T	-0.55,-0.55,-0.55	Y,Y,Y	5.29	5.29	0.74430
12:49580531-49580531	C	missense_variant	TUBA1A	ENSG00000167552	Transcript	ENST00000301071.7	protein_coding	2/4	434	89	30	I/S	aTc/aGc	0	0.997	4.61769214335	0.278	-2	0.911	30	28.3	4.349159	4.071217	0.89253	0.84688	D	0.93006	0.998017549514771	0.42108	0.98491642760241327	D,D,.	0.85888	0.572904,0.572904,.	13.7316	0.899524465640008	0.95551	13.32637	0.980674031704244	0.95120	ENSG00000167552,ENSG00000167552,ENSG00000167552	ENSP00000301071,ENSP00000439020,ENSP00000446613	ENST00000301071,ENST00000295766,ENST00000546918	0.70950	T,T,T	-0.54,-0.54,-0.54	Y,Y,Y	5.29	5.29	0.74430
12:49580531-49580531	G	missense_variant	TUBA1A	ENSG00000167552	Transcript	ENST00000301071.7	protein_coding	2/4	434	89	30	I/T	aTc/aCc	0	0.991	4.21975213468	0.278	-1	0.889	28.5	27.0	4.179151	3.911951	0.84780	0.79194	D	0.93084	0.998047947883606	0.75533	0.99622618793907491	D,D,.	0.88426	0.627839,0.627839,.	15.67989	0.94209396573352	0.97160	15.51586	1.04834429617853	0.97050	ENSG00000167552,ENSG00000167552,ENSG00000167552	ENSP00000301071,ENSP00000439020,ENSP00000446613	ENST00000301071,ENST00000295766,ENST00000546918	0.72458	T,T,T	-0.67,-0.67,-0.67	Y,Y,Y	5.29	5.29	0.74430
12:49580531-49580531	T	missense_variant	TUBA1A	ENSG00000167552	Transcript	ENST00000301071.7	protein_coding	2/4	434	89	30	I/N	aTc/aAc	0	0.999	4.99964404664	0.278	-3	0.935	29.8	28.5	4.322458	4.089132	0.88725	0.85269	D	0.97802	0.999530673027039	0.44924	0.98702337557922715	D,D,.	0.88909	0.639071,0.639071,.	16.19594	0.952460846317935	0.97477	16.04615	1.06314694111991	0.97389	ENSG00000167552,ENSG00000167552,ENSG00000167552	ENSP00000301071,ENSP00000439020,ENSP00000446613	ENST00000301071,ENST00000295766,ENST00000546918	0.72678	T,T,T	-0.69,-0.69,-0.69	Y,Y,Y	5.29	5.29	0.74430
12:49580530-49580530	C	missense_variant	TUBA1A	ENSG00000167552	Transcript	ENST00000301071.7	protein_coding	2/4	435	90	30	I/M	atC/atG	0	0.924	3.18632837919	0.278	1	0.818	24.0	23.6	3.254859	3.015215	0.57915	0.55082	D	0.84190	0.993407011032104	0.37491	0.98002682873896996	T,T,.	0.77409	0.423296,0.423296,.	4.299751	0.391645830124294	0.61050	5.06185	0.503382976108121	0.67289	ENSG00000167552,ENSG00000167552,ENSG00000167552	ENSP00000301071,ENSP00000439020,ENSP00000446613	ENST00000301071,ENST00000295766,ENST00000546918	0.72568	T,T,T	-0.68,-0.68,-0.68	Y,Y,Y	5.29	2.5	0.29355
12:49580529-49580529	C	missense_variant	TUBA1A	ENSG00000167552	Transcript	ENST00000301071.7	protein_coding	2/4	436	91	31	Q/E	Cag/Gag	0.05	0.013	2.13339230401	0.278	2	0.346	23.5	23.1	3.039219	2.769172	0.52902	0.49620	D	0.53492	0.884665608406067	0.35646	0.97735125538733714	T,T,.	0.52845	0.177962,0.177962,.	4.40131	0.40602066125265	0.61939	3.538137	0.251311228152633	0.53704	ENSG00000167552,ENSG00000167552,ENSG00000167552	ENSP00000301071,ENSP00000439020,ENSP00000446613	ENST00000301071,ENST00000295766,ENST00000546918	0.68030	T,T,T	-0.31,-0.31,-0.31	Y,Y,Y	5.29	5.29	0.74430
12:49580529-49580529	T	missense_variant	TUBA1A	ENSG00000167552	Transcript	ENST00000301071.7	protein_coding	2/4	436	91	31	Q/K	Cag/Aag	0.05	0.021	3.32765753199	0.278	1	0.346	22.9	22.7	2.735581	2.549761	0.46362	0.44820	D	0.70872	0.975298285484314	0.47459	0.98860225506702659	T,T,.	0.60462	0.237021,0.237021,.	4.566586	0.428488645214759	0.63347	3.708676	0.286150173202533	0.55446	ENSG00000167552,ENSG00000167552,ENSG00000167552	ENSP00000301071,ENSP00000439020,ENSP00000446613	ENST00000301071,ENST00000295766,ENST00000546918	0.68030	T,T,T	-0.31,-0.31,-0.31	Y,Y,Y	5.29	5.29	0.74430
12:49580528-49580528	A	missense_variant	TUBA1A	ENSG00000167552	Transcript	ENST00000301071.7	protein_coding	2/4	437	92	31	Q/L	cAg/cTg	0.02	0.021	3.0674637903	0.278	-2	0.384	24.6	24.1	3.467388	3.213158	0.63256	0.59834	D	0.77021	0.986252009868622	0.58943	0.99309631487087469	D,D,.	0.84841	0.551874,0.551874,.	3.936135	0.336427069391146	0.57694	3.215071	0.179810754736391	0.50230	ENSG00000167552,ENSG00000167552,ENSG00000167552	ENSP00000301071,ENSP00000439020,ENSP00000446613	ENST00000301071,ENST00000295766,ENST00000546918	0.68616	T,T,T	-0.35,-0.35,-0.35	Y,Y,Y	5.29	5.29	0.74430
12:49580528-49580528	C	missense_variant	TUBA1A	ENSG00000167552	Transcript	ENST00000301071.7	protein_coding	2/4	437	92	31	Q/R	cAg/cGg	0.02	0.486	3.32765753199	0.278	1	0.544	26.4	25.5	3.907698	3.650149	0.75529	0.71059	D	0.69729	0.972511172294617	0.74932	0.99613139655647753	T,T,.	0.61569	0.246258,0.246258,.	5.201768	0.504686802400813	0.68307	4.506128	0.425614249274056	0.62834	ENSG00000167552,ENSG00000167552,ENSG00000167552	ENSP00000301071,ENSP00000439020,ENSP00000446613	ENST00000301071,ENST00000295766,ENST00000546918	0.68329	T,T,T	-0.33,-0.33,-0.33	Y,Y,Y	5.29	5.29	0.74430
12:49580528-49580528	G	missense_variant	TUBA1A	ENSG00000167552	Transcript	ENST00000301071.7	protein_coding	2/4	437	92	31	Q/P	cAg/cCg	0.01	0.068	3.96447962958	0.278	-1	0.410	24.5	24.0	3.433627	3.181202	0.62397	0.59034	D	0.78756	0.988422214984894	0.48345	0.98909732579578469	D,D,.	0.82351	0.504437,0.504437,.	4.519295	0.422169993134475	0.62950	3.842675	0.31218529192753	0.56773	ENSG00000167552,ENSG00000167552,ENSG00000167552	ENSP00000301071,ENSP00000439020,ENSP00000446613	ENST00000301071,ENST00000295766,ENST00000546918	0.68616	T,T,T	-0.35,-0.35,-0.35	Y,Y,Y	5.29	5.29	0.74430
12:49580527-49580527	A	missense_variant	TUBA1A	ENSG00000167552	Transcript	ENST00000301071.7	protein_coding	2/4	438	93	31	Q/H	caG/caT	0.04	0.031	3.22852605899	0.278	0	0.350	22.5	22.4	2.557282	2.418736	0.42496	0.41921	D	0.73106	0.97996312379837	0.50189	0.99002946627599286	T,T,.	0.73000	0.364402,0.364402,.	2.12837	-0.072108526356737	0.36547	1.909255	-0.188383605284499	0.33616	ENSG00000167552,ENSG00000167552,ENSG00000167552	ENSP00000301071,ENSP00000439020,ENSP00000446613	ENST00000301071,ENST00000295766,ENST00000546918	0.68754	T,T,T	-0.36,-0.36,-0.36	Y,Y,Y	5.29	3.48	0.38946
12:49580527-49580527	G	missense_variant	TUBA1A	ENSG00000167552	Transcript	ENST00000301071.7	protein_coding	2/4	438	93	31	Q/H	caG/caC	0.04	0.031	3.22852605899	0.278	0	0.350	22.6	22.4	2.604884	2.442145	0.43532	0.42443	D	0.73106	0.97996312379837	0.50851	0.99033272814522244	T,T,.	0.73000	0.364402,0.364402,.	2.12837	-0.072108526356737	0.36547	1.909255	-0.188383605284499	0.33616	ENSG00000167552,ENSG00000167552,ENSG00000167552	ENSP00000301071,ENSP00000439020,ENSP00000446613	ENST00000301071,ENST00000295766,ENST00000546918	0.68754	T,T,T	-0.36,-0.36,-0.36	Y,Y,Y	5.29	3.48	0.38946
12:49580526-49580526	A	missense_variant	TUBA1A	ENSG00000167552	Transcript	ENST00000301071.7	protein_coding	2/4	439	94	32	P/S	Ccc/Tcc	0.04	0.069	2.89341627375	0.278	-1	0.353	24.2	24.0	3.342558	3.183260	0.60091	0.59087	D	0.81316	0.991069793701172	0.77883	0.99660648645847782	D,D,.	0.85629	0.56759,0.56759,.	5.433845	0.528982334500024	0.69949	4.382403	0.406285589925836	0.61767	ENSG00000167552,ENSG00000167552,ENSG00000167552	ENSP00000301071,ENSP00000439020,ENSP00000446613	ENST00000301071,ENST00000295766,ENST00000546918	0.68616	T,T,T	-0.35,-0.35,-0.35	Y,Y,Y	5.29	5.29	0.74430
12:49580526-49580526	C	missense_variant	TUBA1A	ENSG00000167552	Transcript	ENST00000301071.7	protein_coding	2/4	439	94	32	P/A	Ccc/Gcc	0.06	0.006	1.88731367476	0.278	-1	0.323	22.8	22.5	2.681083	2.496458	0.45185	0.43631	D	0.67779	0.967049360275269	0.50148	0.99001074856653315	D,D,.	0.85104	0.55703,0.55703,.	4.82691	0.461554815841762	0.65464	3.814533	0.306810770584409	0.56498	ENSG00000167552,ENSG00000167552,ENSG00000167552	ENSP00000301071,ENSP00000439020,ENSP00000446613	ENST00000301071,ENST00000295766,ENST00000546918	0.67874	T,T,T	-0.3,-0.3,-0.3	Y,Y,Y	5.29	5.29	0.74430
12:49580526-49580526	T	missense_variant	TUBA1A	ENSG00000167552	Transcript	ENST00000301071.7	protein_coding	2/4	439	94	32	P/T	Ccc/Acc	0.01	0.108	3.28525368344	0.278	-1	0.414	24.1	23.8	3.298340	3.086402	0.58985	0.56738	D	0.82506	0.992100298404694	0.78074	0.99663304569490929	D,D,.	0.85266	0.560237,0.560237,.	5.894379	0.572411882320589	0.72967	4.83535	0.473360925630518	0.65540	ENSG00000167552,ENSG00000167552,ENSG00000167552	ENSP00000301071,ENSP00000439020,ENSP00000446613	ENST00000301071,ENST00000295766,ENST00000546918	0.69657	T,T,T	-0.43,-0.43,-0.43	Y,Y,Y	5.29	5.29	0.74430
12:49580525-49580525	A	missense_variant	TUBA1A	ENSG00000167552	Transcript	ENST00000301071.7	protein_coding	2/4	440	95	32	P/L	cCc/cTc	0.01	0.097	3.20271879538	0.278	-3	0.413	25.0	24.7	3.585308	3.416185	0.66303	0.64957	D	0.91033	0.997217297554016	0.81213	0.99708873553138244	D,D,.	0.87110	0.598767,0.598767,.	5.689185	0.55380486841909	0.71661	4.6317	0.444469106468496	0.63888	ENSG00000167552,ENSG00000167552,ENSG00000167552	ENSP00000301071,ENSP00000439020,ENSP00000446613	ENST00000301071,ENST00000295766,ENST00000546918	0.70133	T,T,T	-0.47,-0.47,-0.47	Y,Y,Y	5.29	5.29	0.74430
12:49580525-49580525	C	missense_variant	TUBA1A	ENSG00000167552	Transcript	ENST00000301071.7	protein_coding	2/4	440	95	32	P/R	cCc/cGc	0	0.747	3.3389385424	0.278	-2	0.719	28.3	26.8	4.160893	3.888825	0.84187	0.78413	D	0.88696	0.996113419532776	0.73748	0.99593298082089987	D,D,.	0.86207	0.579492,0.579492,.	10.63701	0.816726857130615	0.90930	9.120663	0.816931262930574	0.87153	ENSG00000167552,ENSG00000167552,ENSG00000167552	ENSP00000301071,ENSP00000439020,ENSP00000446613	ENST00000301071,ENST00000295766,ENST00000546918	0.69777	T,T,T	-0.44,-0.44,-0.44	Y,Y,Y	5.29	5.29	0.74430
12:49580525-49580525	T	missense_variant	TUBA1A	ENSG00000167552	Transcript	ENST00000301071.7	protein_coding	2/4	440	95	32	P/H	cCc/cAc	0.02	0.889	3.61769214335	0.278	-2	0.732	28.7	27.6	4.204057	3.988976	0.85584	0.81908	D	0.95127	0.998779594898224	0.70523	0.99541182394446792	D,D,.	0.86395	0.58345,0.58345,.	13.71535	0.899138991047939	0.95535	12.09409	0.938641701004787	0.93519	ENSG00000167552,ENSG00000167552,ENSG00000167552	ENSP00000301071,ENSP00000439020,ENSP00000446613	ENST00000301071,ENST00000295766,ENST00000546918	0.70249	T,T,T	-0.48,-0.48,-0.48	Y,Y,Y	5.29	5.29	0.74430
12:49580523-49580523	A	missense_variant	TUBA1A	ENSG00000167552	Transcript	ENST00000301071.7	protein_coding	2/4	442	97	33	D/Y	Gat/Tat	0	0.996	4.14057088863	0.278	-3	0.906	27.9	29.9	4.118917	4.261614	0.82748	0.89446	D	0.96429	0.999177396297455	0.49520	0.98970571424307452	D,D,.	0.86759	0.591177,0.591177,.	13.73454	0.899594249963474	0.95554	13.86194	0.998115854524655	0.95685	ENSG00000167552,ENSG00000167552,ENSG00000167552	ENSP00000301071,ENSP00000439020,ENSP00000446613	ENST00000301071,ENST00000295766,ENST00000546918	0.71307	T,T,T	-0.57,-0.57,-0.57	Y,Y,Y	5.29	5.29	0.74430
12:49580523-49580523	G	missense_variant	TUBA1A	ENSG00000167552	Transcript	ENST00000301071.7	protein_coding	2/4	442	97	33	D/H	Gat/Cat	0	0.991	3.96447962958	0.278	-1	0.889	27.6	29.4	4.084609	4.187379	0.81544	0.87950	D	0.96710	0.999258935451508	0.45648	0.9875065131125178	D,D,.	0.84692	0.548942,0.548942,.	12.68113	0.873959197902874	0.94334	12.65794	0.958266649961435	0.94309	ENSG00000167552,ENSG00000167552,ENSG00000167552	ENSP00000301071,ENSP00000439020,ENSP00000446613	ENST00000301071,ENST00000295766,ENST00000546918	0.71068	T,T,T	-0.55,-0.55,-0.55	Y,Y,Y	5.29	5.29	0.74430
12:49580523-49580523	T	missense_variant	TUBA1A	ENSG00000167552	Transcript	ENST00000301071.7	protein_coding	2/4	442	97	33	D/N	Gat/Aat	0.07	0.25	2.16437380331	0.278	1	0.345	23.3	23.9	2.964625	3.122089	0.51270	0.57588	D	0.65404	0.958949029445648	0.93548	0.99856914254872675	T,T,.	0.81534	0.490625,0.490625,.	4.457613	0.413817298828	0.62423	3.712071	0.286830848272582	0.55479	ENSG00000167552,ENSG00000167552,ENSG00000167552	ENSP00000301071,ENSP00000439020,ENSP00000446613	ENST00000301071,ENST00000295766,ENST00000546918	0.69536	T,T,T	-0.42,-0.42,-0.42	Y,Y,Y	5.29	5.29	0.74430
12:49580522-49580522	A	missense_variant	TUBA1A	ENSG00000167552	Transcript	ENST00000301071.7	protein_coding	2/4	443	98	33	D/V	gAt/gTt	0	0.97	4.31666214769	0.278	-3	0.857	29.9	28.4	4.345007	4.084699	0.89176	0.85134	D	0.97270	0.999407172203064	0.51073	0.99043295942388809	D,D,.	0.85667	0.56836,0.56836,.	11.54235	0.843603004802017	0.92636	11.5741	0.919797654962327	0.92695	ENSG00000167552,ENSG00000167552,ENSG00000167552	ENSP00000301071,ENSP00000439020,ENSP00000446613	ENST00000301071,ENST00000295766,ENST00000546918	0.71425	T,T,T	-0.58,-0.58,-0.58	Y,Y,Y	5.29	5.29	0.74430
12:49580522-49580522	C	missense_variant	TUBA1A	ENSG00000167552	Transcript	ENST00000301071.7	protein_coding	2/4	443	98	33	D/G	gAt/gGt	0	0.534	4.21975213468	0.278	-1	0.625	29.0	27.2	4.241186	3.940344	0.86701	0.80207	D	0.85594	0.994359314441681	0.88106	0.99796188496234539	D,D,.	0.84599	0.547134,0.547134,.	5.931143	0.575616893382965	0.73195	5.322382	0.535310035279712	0.69193	ENSG00000167552,ENSG00000167552,ENSG00000167552	ENSP00000301071,ENSP00000439020,ENSP00000446613	ENST00000301071,ENST00000295766,ENST00000546918	0.70480	T,T,T	-0.5,-0.5,-0.5	Y,Y,Y	5.29	5.29	0.74430
12:49580522-49580522	G	missense_variant	TUBA1A	ENSG00000167552	Transcript	ENST00000301071.7	protein_coding	2/4	443	98	33	D/A	gAt/gCt	0.01	0.852	3.61769214335	0.278	-2	0.733	30	27.8	4.348107	4.018521	0.89236	0.82919	D	0.91668	0.997483670711517	0.49983	0.98993039531658533	D,D,.	0.85293	0.56077,0.56077,.	9.843773	0.790339208124893	0.89113	9.61589	0.840104442084636	0.88536	ENSG00000167552,ENSG00000167552,ENSG00000167552	ENSP00000301071,ENSP00000439020,ENSP00000446613	ENST00000301071,ENST00000295766,ENST00000546918	0.70717	T,T,T	-0.52,-0.52,-0.52	Y,Y,Y	5.29	5.29	0.74430
12:49580521-49580521	C	missense_variant	TUBA1A	ENSG00000167552	Transcript	ENST00000301071.7	protein_coding	2/4	444	99	33	D/E	gaT/gaG	0.01	0.148	2.64688053248	0.278	2	0.419	23.3	23.5	2.953094	2.982588	0.51018	0.54322	D	0.74313	0.982134580612183	0.61198	0.99365838512100324	T,T,.	0.68774	0.316181,0.316181,.	3.411163	0.2448666491039	0.52359	3.092785	0.150936535928196	0.48857	ENSG00000167552,ENSG00000167552,ENSG00000167552	ENSP00000301071,ENSP00000439020,ENSP00000446613	ENST00000301071,ENST00000295766,ENST00000546918	0.69657	T,T,T	-0.43,-0.43,-0.43	Y,Y,Y	5.29	5.29	0.74430
12:49580521-49580521	T	missense_variant	TUBA1A	ENSG00000167552	Transcript	ENST00000301071.7	protein_coding	2/4	444	99	33	D/E	gaT/gaA	0.01	0.148	2.64688053248	0.278	2	0.419	23.2	23.4	2.883967	2.927356	0.49534	0.53089	D	0.76212	0.985124528408051	0.59055	0.99312866447270742	T,T,.	0.68774	0.316181,0.316181,.	3.411163	0.2448666491039	0.52359	3.092785	0.150936535928196	0.48857	ENSG00000167552,ENSG00000167552,ENSG00000167552	ENSP00000301071,ENSP00000439020,ENSP00000446613	ENST00000301071,ENST00000295766,ENST00000546918	0.69657	T,T,T	-0.43,-0.43,-0.43	Y,Y,Y	5.29	5.29	0.74430
12:49580520-49580520	A	missense_variant	TUBA1A	ENSG00000167552	Transcript	ENST00000301071.7	protein_coding	2/4	445	100	34	G/C	Ggc/Tgc	0	0.995	3.52078213034	0.278	-3	0.902	29.1	31	4.249633	4.326077	0.86928	0.90361	D	0.97632	0.99949049949646	0.49208	0.98954353719329824	D,D,.	0.92431	0.729891,0.729891,.	18.66051	0.997045558080076	0.98569	18.42824	1.12016865784688	0.98491	ENSG00000167552,ENSG00000167552,ENSG00000167552	ENSP00000301071,ENSP00000439020,ENSP00000446613	ENST00000301071,ENST00000295766,ENST00000546918	0.73739	T,T,T	-0.79,-0.79,-0.79	Y,Y,Y	5.29	5.29	0.74430
12:49580520-49580520	G	missense_variant	TUBA1A	ENSG00000167552	Transcript	ENST00000301071.7	protein_coding	2/4	445	100	34	G/R	Ggc/Cgc	0	0.99	3.96447962958	0.278	-2	0.886	27.8	29.1	4.108551	4.154116	0.82389	0.87156	D	0.96781	0.999278962612152	0.94276	0.99864756239690622	D,D,.	0.90240	0.671128,0.671128,.	18.62261	0.996406591280727	0.98557	18.38373	1.11926655918729	0.98475	ENSG00000167552,ENSG00000167552,ENSG00000167552	ENSP00000301071,ENSP00000439020,ENSP00000446613	ENST00000301071,ENST00000295766,ENST00000546918	0.73205	T,T,T	-0.74,-0.74,-0.74	Y,Y,Y	5.29	5.29	0.74430
12:49580520-49580520	T	missense_variant	TUBA1A	ENSG00000167552	Transcript	ENST00000301071.7	protein_coding	2/4	445	100	34	G/S	Ggc/Agc	0.01	0.957	3.37465409467	0.278	0	0.806	28.3	29.7	4.158495	4.230692	0.84097	0.88886	D	0.94283	0.998486995697021	0.82266	0.99723980056022099	D,D,.	0.85260	0.560123,0.560123,.	14.06868	0.907320546215156	0.95883	13.37558	0.982296356060666	0.95175	ENSG00000167552,ENSG00000167552,ENSG00000167552	ENSP00000301071,ENSP00000439020,ENSP00000446613	ENST00000301071,ENST00000295766,ENST00000546918	0.72785	T,T,T	-0.7,-0.7,-0.7	Y,Y,Y	5.29	5.29	0.74430
12:49580519-49580519	A	missense_variant	TUBA1A	ENSG00000167552	Transcript	ENST00000301071.7	protein_coding	2/4	446	101	34	G/V	gGc/gTc	0.01	0.661	4.21975213468	0.278	-3	0.639	26.2	27.2	3.874375	3.945509	0.74470	0.80396	D	0.96745	0.99926346540451	0.74873	0.99611591673398048	D,D,.	0.90739	0.683754,0.683754,.	11.94454	0.854691072300684	0.93288	11.47123	0.91600863385019	0.92520	ENSG00000167552,ENSG00000167552,ENSG00000167552	ENSP00000301071,ENSP00000439020,ENSP00000446613	ENST00000301071,ENST00000295766,ENST00000546918	0.73631	T,T,T	-0.78,-0.78,-0.78	Y,Y,Y	5.29	5.29	0.74430
12:49580519-49580519	G	missense_variant	TUBA1A	ENSG00000167552	Transcript	ENST00000301071.7	protein_coding	2/4	446	101	34	G/A	gGc/gCc	0.01	0.275	3.5385108973	0.278	0	0.435	23.9	24.1	3.209183	3.221381	0.56810	0.60023	D	0.89257	0.996395289897919	0.79842	0.99689599481750957	D,D,.	0.89064	0.642741,0.642741,.	6.468572	0.618941061205945	0.76317	5.673694	0.574526205135147	0.71587	ENSG00000167552,ENSG00000167552,ENSG00000167552	ENSP00000301071,ENSP00000439020,ENSP00000446613	ENST00000301071,ENST00000295766,ENST00000546918	0.73100	T,T,T	-0.73,-0.73,-0.73	Y,Y,Y	5.29	5.29	0.74430
12:49580519-49580519	T	missense_variant	TUBA1A	ENSG00000167552	Transcript	ENST00000301071.7	protein_coding	2/4	446	101	34	G/D	gGc/gAc	0.01	0.983	4.31666214769	0.278	-1	0.835	26.9	28.2	3.987763	4.056021	0.78184	0.84195	D	0.97004	0.999339044094086	0.83192	0.9973693914918994	D,D,.	0.87609	0.609627,0.609627,.	19.93992	1.01725548459508	0.98934	20.20336	1.15275833255695	0.98997	ENSG00000167552,ENSG00000167552,ENSG00000167552	ENSP00000301071,ENSP00000439020,ENSP00000446613	ENST00000301071,ENST00000295766,ENST00000546918	0.72889	T,T,T	-0.71,-0.71,-0.71	Y,Y,Y	5.29	5.29	0.74430
12:49580517-49580517	C	missense_variant	TUBA1A	ENSG00000167552	Transcript	ENST00000301071.7	protein_coding	2/4	448	103	35	Q/E	Cag/Gag	0.12	0.044	2.08176540196	0.278	2	0.263	22.8	22.5	2.659793	2.466107	0.44730	0.42966	D	0.58263	0.922471582889557	0.38245	0.9809795139549633	T,T,.	0.47882	0.142957,0.142957,.	4.920204	0.472781408705606	0.66192	3.900198	0.32303189985077	0.57332	ENSG00000167552,ENSG00000167552,ENSG00000167552	ENSP00000301071,ENSP00000439020,ENSP00000446613	ENST00000301071,ENST00000295766,ENST00000546918	0.68329	T,T,T	-0.33,-0.33,-0.33	Y,Y,Y	5.29	5.29	0.74430
12:49580517-49580517	T	missense_variant	TUBA1A	ENSG00000167552	Transcript	ENST00000301071.7	protein_coding	2/4	448	103	35	Q/K	Cag/Aag	0.13	0.001	2.24662428108	0.278	1	0.253	23.0	22.9	2.782395	2.654958	0.47360	0.47134	D	0.54011	0.889404773712158	0.43651	0.9861214043832468	T,T,.	0.48082	0.144276,0.144276,.	4.011535	0.348413351540751	0.58411	3.015712	0.132276918658608	0.47973	ENSG00000167552,ENSG00000167552,ENSG00000167552	ENSP00000301071,ENSP00000439020,ENSP00000446613	ENST00000301071,ENST00000295766,ENST00000546918	0.68181	T,T,T	-0.32,-0.32,-0.32	Y,Y,Y	5.29	5.29	0.74430
12:49580516-49580516	A	missense_variant	TUBA1A	ENSG00000167552	Transcript	ENST00000301071.7	protein_coding	2/4	449	104	35	Q/L	cAg/cTg	0.24	0.001	1.84979452733	0.278	-2	0.037	23.2	22.8	2.891565	2.649577	0.49697	0.47017	D	0.54464	0.893411815166473	0.49324	0.98960332117515026	T,T,.	0.59407	0.228508,0.228508,.	3.533408	0.267565617422503	0.53655	2.79136	0.0756849322981437	0.45331	ENSG00000167552,ENSG00000167552,ENSG00000167552	ENSP00000301071,ENSP00000439020,ENSP00000446613	ENST00000301071,ENST00000295766,ENST00000546918	0.66474	T,T,T	-0.22,-0.22,-0.22	Y,Y,Y	5.29	5.29	0.74430
12:49580516-49580516	C	missense_variant	TUBA1A	ENSG00000167552	Transcript	ENST00000301071.7	protein_coding	2/4	449	104	35	Q/R	cAg/cGg	0.23	0.003	2.0017420917	0.278	1	0.042	22.9	22.6	2.736871	2.515696	0.46391	0.44059	D	0.47817	0.820599913597107	0.66795	0.99479413019079987	T,T,.	0.48317	0.145849,0.145849,.	3.417439	0.246055816208836	0.52426	2.677637	0.0456967389464232	0.43943	ENSG00000167552,ENSG00000167552,ENSG00000167552	ENSP00000301071,ENSP00000439020,ENSP00000446613	ENST00000301071,ENST00000295766,ENST00000546918	0.68329	T,T,T	-0.33,-0.33,-0.33	Y,Y,Y	5.29	5.29	0.74430
12:49580516-49580516	G	missense_variant	TUBA1A	ENSG00000167552	Transcript	ENST00000301071.7	protein_coding	2/4	449	104	35	Q/P	cAg/cCg	0.06	0.007	2.55511015912	0.278	-1	0.323	23.3	22.9	2.933405	2.686100	0.50591	0.47815	D	0.68882	0.970259785652161	0.47984	0.98889451709133824	T,T,.	0.64653	0.274053,0.274053,.	4.091656	0.360797903960723	0.59162	3.396008	0.220707594892386	0.52204	ENSG00000167552,ENSG00000167552,ENSG00000167552	ENSP00000301071,ENSP00000439020,ENSP00000446613	ENST00000301071,ENST00000295766,ENST00000546918	0.68754	T,T,T	-0.36,-0.36,-0.36	Y,Y,Y	5.29	5.29	0.74430
12:49580515-49580515	A	missense_variant	TUBA1A	ENSG00000167552	Transcript	ENST00000301071.7	protein_coding	2/4	450	105	35	Q/H	caG/caT	0.19	0.003	1.80012677379	0.278	0	0.050	21.4	22.7	2.274875	2.598176	0.36307	0.45887	D	0.43672	0.756868958473206	0.66687	0.9947742309648957	T,T,.	0.50257	0.159218,0.159218,.	3.388325	0.240523585403239	0.52112	2.775673	0.0715942676464868	0.45141	ENSG00000167552,ENSG00000167552,ENSG00000167552	ENSP00000301071,ENSP00000439020,ENSP00000446613	ENST00000301071,ENST00000295766,ENST00000546918	0.68474	T,T,T	-0.34,-0.34,-0.34	Y,Y,Y	5.29	5.29	0.74430
12:49580515-49580515	G	missense_variant	TUBA1A	ENSG00000167552	Transcript	ENST00000301071.7	protein_coding	2/4	450	105	35	Q/H	caG/caC	0.19	0.003	1.80012677379	0.278	0	0.050	21.3	22.7	2.260934	2.552723	0.36007	0.44892	D	0.41064	0.70720762014389	0.67859	0.99498163809176365	T,T,.	0.50257	0.159218,0.159218,.	3.388325	0.240523585403239	0.52112	2.775673	0.0715942676464868	0.45141	ENSG00000167552,ENSG00000167552,ENSG00000167552	ENSP00000301071,ENSP00000439020,ENSP00000446613	ENST00000301071,ENST00000295766,ENST00000546918	0.68474	T,T,T	-0.34,-0.34,-0.34	Y,Y,Y	5.29	5.29	0.74430
12:49580514-49580514	A	missense_variant	TUBA1A	ENSG00000167552	Transcript	ENST00000301071.7	protein_coding	2/4	451	106	36	M/L	Atg/Ttg	0.28	0.006	1.79454408354	0.278	2	0.032	22.8	22.5	2.663650	2.484660	0.44817	0.43370	D	0.55850	0.904905438423157	0.22674	0.9306124136269639	T,T,.,T,.,.,.	0.42365	0.109622,0.109622,.,0.02736,.,.,.	3.222673	0.207995672015999	0.50291	2.441173	-0.0199190049695651	0.40954	ENSG00000167552,ENSG00000167552,ENSG00000167552,ENSG00000167552,ENSG00000167552,ENSG00000167552,ENSG00000167552	ENSP00000301071,ENSP00000439020,ENSP00000446637,ENSP00000450268,ENSP00000446613,ENSP00000448725,ENSP00000449016	ENST00000301071,ENST00000295766,ENST00000550767,ENST00000547939,ENST00000546918,ENST00000552924,ENST00000550811	0.89293	T,T,T,T,T,T,D	-0.14,-0.14,-1.08,-0.51,-0.14,-0.13,-2.51	Y,Y,Y,.,Y,.,.	5.29	5.29	0.74430
12:49580514-49580514	C	missense_variant	TUBA1A	ENSG00000167552	Transcript	ENST00000301071.7	protein_coding	2/4	451	106	36	M/V	Atg/Gtg	0.07	0.013	1.92352584742	0.278	1	0.320	22.8	22.4	2.660947	2.442893	0.44749	0.42466	D	0.45831	0.79215532541275	0.26932	0.95434850827118167	T,T,.,T,.,.,.	0.50827	0.16327,0.16327,.,0.026895,.,.,.	3.664382	0.290915426647255	0.55007	2.927234	0.110351035481965	0.46945	ENSG00000167552,ENSG00000167552,ENSG00000167552,ENSG00000167552,ENSG00000167552,ENSG00000167552,ENSG00000167552	ENSP00000301071,ENSP00000439020,ENSP00000446637,ENSP00000450268,ENSP00000446613,ENSP00000448725,ENSP00000449016	ENST00000301071,ENST00000295766,ENST00000550767,ENST00000547939,ENST00000546918,ENST00000552924,ENST00000550811	0.90083	T,T,T,T,T,T,D	-0.23,-0.23,-1.25,-0.68,-0.23,-0.29,-2.63	Y,Y,Y,.,Y,.,.	5.29	5.29	0.74430
12:49580514-49580514	G	missense_variant	TUBA1A	ENSG00000167552	Transcript	ENST00000301071.7	protein_coding	2/4	451	106	36	M/L	Atg/Ctg	0.28	0.006	1.79454408354	0.278	2	0.032	22.7	22.4	2.626703	2.416166	0.44010	0.41874	D	0.49971	0.847739696502686	0.20027	0.9077876714741705	T,T,.,T,.,.,.	0.42365	0.109622,0.109622,.,0.02736,.,.,.	3.222673	0.207995672015999	0.50291	2.441173	-0.0199190049695651	0.40954	ENSG00000167552,ENSG00000167552,ENSG00000167552,ENSG00000167552,ENSG00000167552,ENSG00000167552,ENSG00000167552	ENSP00000301071,ENSP00000439020,ENSP00000446637,ENSP00000450268,ENSP00000446613,ENSP00000448725,ENSP00000449016	ENST00000301071,ENST00000295766,ENST00000550767,ENST00000547939,ENST00000546918,ENST00000552924,ENST00000550811	0.89293	T,T,T,T,T,T,D	-0.14,-0.14,-1.08,-0.51,-0.14,-0.13,-2.51	Y,Y,Y,.,Y,.,.	5.29	5.29	0.74430
12:49580513-49580513	C	missense_variant	TUBA1A	ENSG00000167552	Transcript	ENST00000301071.7	protein_coding	2/4	452	107	36	M/R	aTg/aGg	0	0.588	4.01563215202	0.278	-1	0.647	26.5	26.4	3.926891	3.818333	0.76157	0.76044	D	0.76627	0.98571914434433	0.36642	0.97886463082152453	T,T,.,T,.,.,.	0.80748	0.477104,0.477104,.,0.126982,.,.,.	5.145254	0.498522424899539	0.67891	4.693469	0.453437182185	0.64398	ENSG00000167552,ENSG00000167552,ENSG00000167552,ENSG00000167552,ENSG00000167552,ENSG00000167552,ENSG00000167552	ENSP00000301071,ENSP00000439020,ENSP00000446637,ENSP00000450268,ENSP00000446613,ENSP00000448725,ENSP00000449016	ENST00000301071,ENST00000295766,ENST00000550767,ENST00000547939,ENST00000546918,ENST00000552924,ENST00000550811	0.90509	T,T,T,T,T,T,D	-0.28,-0.28,-1.38,-0.81,-0.28,-0.42,-2.7	Y,Y,Y,.,Y,.,.	5.29	5.29	0.74430
12:49580513-49580513	G	missense_variant	TUBA1A	ENSG00000167552	Transcript	ENST00000301071.7	protein_coding	2/4	452	107	36	M/T	aTg/aCg	0.02	0.078	2.14202095503	0.278	-1	0.389	23.6	23.6	3.089904	3.026911	0.54037	0.55354	D	0.71332	0.976331055164337	0.21412	0.92066651900887164	T,T,.,T,.,.,.	0.80808	0.478132,0.478132,.,0.125781,.,.,.	3.843281	0.321304707118703	0.56794	3.31254	0.202126166659749	0.51300	ENSG00000167552,ENSG00000167552,ENSG00000167552,ENSG00000167552,ENSG00000167552,ENSG00000167552,ENSG00000167552	ENSP00000301071,ENSP00000439020,ENSP00000446637,ENSP00000450268,ENSP00000446613,ENSP00000448725,ENSP00000449016	ENST00000301071,ENST00000295766,ENST00000550767,ENST00000547939,ENST00000546918,ENST00000552924,ENST00000550811	0.90451	T,T,T,T,T,T,D	-0.28,-0.28,-1.36,-0.79,-0.28,-0.4,-2.69	Y,Y,Y,.,Y,.,.	5.29	5.29	0.74430
12:49580513-49580513	T	missense_variant	TUBA1A	ENSG00000167552	Transcript	ENST00000301071.7	protein_coding	2/4	452	107	36	M/K	aTg/aAg	0.04	0.305	3.14057088863	0.278	-1	0.444	24.2	24.3	3.324293	3.292121	0.59632	0.61811	D	0.59317	0.929239690303802	0.23843	0.93846742458323618	T,T,.,T,.,.,.	0.80733	0.476867,0.476867,.,0.125781,.,.,.	4.222315	0.380391489124487	0.60357	3.705117	0.285447760329173	0.55410	ENSG00000167552,ENSG00000167552,ENSG00000167552,ENSG00000167552,ENSG00000167552,ENSG00000167552,ENSG00000167552	ENSP00000301071,ENSP00000439020,ENSP00000446637,ENSP00000450268,ENSP00000446613,ENSP00000448725,ENSP00000449016	ENST00000301071,ENST00000295766,ENST00000550767,ENST00000547939,ENST00000546918,ENST00000552924,ENST00000550811	0.90509	T,T,T,T,T,T,D	-0.28,-0.28,-1.37,-0.8,-0.28,-0.41,-2.7	Y,Y,Y,.,Y,.,.	5.29	5.29	0.74430
12:49580512-49580512	A	missense_variant	TUBA1A	ENSG00000167552	Transcript	ENST00000301071.7	protein_coding	2/4	453	108	36	M/I	atG/atT	0.2	0.013	2.06380911671	0.278	1	0.050	21.6	22.8	2.310023	2.651493	0.37076	0.47064	D	0.37460	0.626180171966553	0.40222	0.98318910337111631	T,T,.,T,.,.,.	0.49613	0.15472,0.15472,.,0.026895,.,.,.	3.264598	0.216434781599553	0.50758	2.645974	0.0371662443599499	0.43554	ENSG00000167552,ENSG00000167552,ENSG00000167552,ENSG00000167552,ENSG00000167552,ENSG00000167552,ENSG00000167552	ENSP00000301071,ENSP00000439020,ENSP00000446637,ENSP00000450268,ENSP00000446613,ENSP00000448725,ENSP00000449016	ENST00000301071,ENST00000295766,ENST00000550767,ENST00000547939,ENST00000546918,ENST00000552924,ENST00000550811	0.89953	T,T,T,T,T,T,D	-0.27,-0.27,-1.24,-0.67,-0.27,-0.28,-2.61	Y,Y,Y,.,Y,.,.	5.29	5.29	0.74430
12:49580512-49580512	G	missense_variant	TUBA1A	ENSG00000167552	Transcript	ENST00000301071.7	protein_coding	2/4	453	108	36	M/I	atG/atC	0.2	0.013	2.06380911671	0.278	1	0.050	21.8	22.8	2.336549	2.651319	0.37652	0.47040	D	0.42378	0.733224272727966	0.44568	0.98678036280636405	T,T,.,T,.,.,.	0.49613	0.15472,0.15472,.,0.026895,.,.,.	3.264598	0.216434781599553	0.50758	2.645974	0.0371662443599499	0.43554	ENSG00000167552,ENSG00000167552,ENSG00000167552,ENSG00000167552,ENSG00000167552,ENSG00000167552,ENSG00000167552	ENSP00000301071,ENSP00000439020,ENSP00000446637,ENSP00000450268,ENSP00000446613,ENSP00000448725,ENSP00000449016	ENST00000301071,ENST00000295766,ENST00000550767,ENST00000547939,ENST00000546918,ENST00000552924,ENST00000550811	0.89953	T,T,T,T,T,T,D	-0.27,-0.27,-1.24,-0.67,-0.27,-0.28,-2.61	Y,Y,Y,.,Y,.,.	5.29	5.29	0.74430
12:49580512-49580512	T	missense_variant	TUBA1A	ENSG00000167552	Transcript	ENST00000301071.7	protein_coding	2/4	453	108	36	M/I	atG/atA	0.2	0.013	2.06380911671	0.278	1	0.050	22.1	23.0	2.397369	2.730792	0.38987	0.48777	D	0.38263	0.645350217819214	0.41431	0.98434424599287484	T,T,.,T,.,.,.	0.49613	0.15472,0.15472,.,0.026895,.,.,.	3.264598	0.216434781599553	0.50758	2.645974	0.0371662443599499	0.43554	ENSG00000167552,ENSG00000167552,ENSG00000167552,ENSG00000167552,ENSG00000167552,ENSG00000167552,ENSG00000167552	ENSP00000301071,ENSP00000439020,ENSP00000446637,ENSP00000450268,ENSP00000446613,ENSP00000448725,ENSP00000449016	ENST00000301071,ENST00000295766,ENST00000550767,ENST00000547939,ENST00000546918,ENST00000552924,ENST00000550811	0.89953	T,T,T,T,T,T,D	-0.27,-0.27,-1.24,-0.67,-0.27,-0.28,-2.61	Y,Y,Y,.,Y,.,.	5.29	5.29	0.74430
12:49580511-49580511	A	missense_variant	TUBA1A	ENSG00000167552	Transcript	ENST00000301071.7	protein_coding	2/4	454	109	37	P/S	Cca/Tca	0.11	0.003	1.91915665079	0.278	-1	0.272	22.7	22.7	2.627330	2.559609	0.44030	0.45034	D	0.49350	0.840275645256042	0.21128	0.91819392702150926	T,T,.,T,.,.,.	0.80824	0.478408,0.478408,.,0.095854,.,.,.	3.604007	0.280271804665713	0.54390	2.928807	0.110742002762038	0.46963	ENSG00000167552,ENSG00000167552,ENSG00000167552,ENSG00000167552,ENSG00000167552,ENSG00000167552,ENSG00000167552	ENSP00000301071,ENSP00000439020,ENSP00000446637,ENSP00000450268,ENSP00000446613,ENSP00000448725,ENSP00000449016	ENST00000301071,ENST00000295766,ENST00000550767,ENST00000547939,ENST00000546918,ENST00000552924,ENST00000550811	0.92057	T,T,T,T,T,T,D	-0.28,-0.28,-1.39,-0.82,-0.28,-0.39,-2.98	Y,Y,Y,.,Y,.,.	5.29	5.29	0.74430
12:49580511-49580511	C	missense_variant	TUBA1A	ENSG00000167552	Transcript	ENST00000301071.7	protein_coding	2/4	454	109	37	P/A	Cca/Gca	0.07	0	1.83990295592	0.278	-1	0.319	22.4	22.3	2.482048	2.369576	0.40851	0.40830	D	0.53358	0.883402228355408	0.18082	0.88571411097044728	T,T,.,T,.,.,.	0.81079	0.482806,0.482806,.,0.080386,.,.,.	3.779789	0.310703303345413	0.56168	3.121357	0.157774381664986	0.49181	ENSG00000167552,ENSG00000167552,ENSG00000167552,ENSG00000167552,ENSG00000167552,ENSG00000167552,ENSG00000167552	ENSP00000301071,ENSP00000439020,ENSP00000446637,ENSP00000450268,ENSP00000446613,ENSP00000448725,ENSP00000449016	ENST00000301071,ENST00000295766,ENST00000550767,ENST00000547939,ENST00000546918,ENST00000552924,ENST00000550811	0.92108	T,T,T,T,T,T,D	-0.26,-0.26,-1.37,-0.79,-0.26,-0.37,-2.99	Y,Y,Y,.,Y,.,.	5.29	5.29	0.74430
12:49580511-49580511	T	missense_variant	TUBA1A	ENSG00000167552	Transcript	ENST00000301071.7	protein_coding	2/4	454	109	37	P/T	Cca/Aca	0.05	0.001	2.07548936092	0.278	-1	0.345	23.5	23.3	3.038854	2.899382	0.52892	0.52469	D	0.55461	0.901805877685547	0.25207	0.94624900467049733	T,T,.,T,.,.,.	0.80856	0.478955,0.478955,.,0.080164,.,.,.	3.483001	0.25832977096033	0.53123	2.788565	0.0749572008291859	0.45297	ENSG00000167552,ENSG00000167552,ENSG00000167552,ENSG00000167552,ENSG00000167552,ENSG00000167552,ENSG00000167552	ENSP00000301071,ENSP00000439020,ENSP00000446637,ENSP00000450268,ENSP00000446613,ENSP00000448725,ENSP00000449016	ENST00000301071,ENST00000295766,ENST00000550767,ENST00000547939,ENST00000546918,ENST00000552924,ENST00000550811	0.92208	T,T,T,T,T,T,D	-0.25,-0.25,-1.42,-0.84,-0.25,-0.42,-3.01	Y,Y,Y,.,Y,.,.	5.29	5.29	0.74430
12:49580510-49580510	A	missense_variant	TUBA1A	ENSG00000167552	Transcript	ENST00000301071.7	protein_coding	2/4	455	110	37	P/L	cCa/cTa	0.12	0.005	1.95493431167	0.278	-3	0.261	23.4	23.6	2.974053	3.012619	0.51474	0.55008	D	0.66538	0.963025867938995	0.24654	0.94325217996035637	D,D,.,T,.,.,.	0.83723	0.530098,0.530098,.,0.079268,.,.,.	3.955556	0.33953612260179	0.57880	3.239254	0.185408162025093	0.50498	ENSG00000167552,ENSG00000167552,ENSG00000167552,ENSG00000167552,ENSG00000167552,ENSG00000167552,ENSG00000167552	ENSP00000301071,ENSP00000439020,ENSP00000446637,ENSP00000450268,ENSP00000446613,ENSP00000448725,ENSP00000449016	ENST00000301071,ENST00000295766,ENST00000550767,ENST00000547939,ENST00000546918,ENST00000552924,ENST00000550811	0.91851	T,T,T,T,T,T,D	-0.18,-0.18,-1.41,-0.84,-0.18,-0.42,-2.94	Y,Y,Y,.,Y,.,.	5.29	5.29	0.74430
12:49580510-49580510	C	missense_variant	TUBA1A	ENSG00000167552	Transcript	ENST00000301071.7	protein_coding	2/4	455	110	37	P/R	cCa/cGa	0.01	0.127	2.38852244081	0.278	-2	0.416	24.2	24.2	3.340056	3.267059	0.60024	0.61185	D	0.73401	0.980517745018005	0.29034	0.9620474750467739	D,D,.,T,.,.,.	0.82528	0.507616,0.507616,.,0.070961,.,.,.	4.439393	0.411303687235887	0.62267	3.737407	0.291810893024349	0.55733	ENSG00000167552,ENSG00000167552,ENSG00000167552,ENSG00000167552,ENSG00000167552,ENSG00000167552,ENSG00000167552	ENSP00000301071,ENSP00000439020,ENSP00000446637,ENSP00000450268,ENSP00000446613,ENSP00000448725,ENSP00000449016	ENST00000301071,ENST00000295766,ENST00000550767,ENST00000547939,ENST00000546918,ENST00000552924,ENST00000550811	0.92258	T,T,T,T,T,T,D	-0.3,-0.3,-1.44,-0.86,-0.3,-0.44,-3.02	Y,Y,Y,.,Y,.,.	5.29	5.29	0.74430
12:49580510-49580510	T	missense_variant	TUBA1A	ENSG00000167552	Transcript	ENST00000301071.7	protein_coding	2/4	455	110	37	P/Q	cCa/cAa	0.02	0.199	2.38216369645	0.278	-1	0.402	24.3	24.5	3.353580	3.341065	0.60361	0.63069	D	0.67663	0.966690123081207	0.32978	0.97237219244861905	T,T,.,T,.,.,.	0.81015	0.481687,0.481687,.,0.172683,.,.,.	4.332114	0.396271085658612	0.61335	3.605307	0.265235609784729	0.54397	ENSG00000167552,ENSG00000167552,ENSG00000167552,ENSG00000167552,ENSG00000167552,ENSG00000167552,ENSG00000167552	ENSP00000301071,ENSP00000439020,ENSP00000446637,ENSP00000450268,ENSP00000446613,ENSP00000448725,ENSP00000449016	ENST00000301071,ENST00000295766,ENST00000550767,ENST00000547939,ENST00000546918,ENST00000552924,ENST00000550811	0.92258	T,T,T,T,T,T,D	-0.3,-0.3,-1.45,-0.87,-0.3,-0.45,-3.02	Y,Y,Y,.,Y,.,.	5.29	5.29	0.74430
12:49580508-49580508	A	missense_variant	TUBA1A	ENSG00000167552	Transcript	ENST00000301071.7	protein_coding	2/4	457	112	38	S/C	Agt/Tgt	0.01	0.845	3.10580878237	0.278	-1	0.730	27.9	25.9	4.121609	3.719732	0.82842	0.73036	D	0.66408	0.962574422359467	0.29354	0.96302623328464443	D,D,.,T,.,.,.	0.82850	0.513542,0.513542,.,0.168669,.,.,.	8.144981	0.720052512860749	0.83901	8.206103	0.769100990029889	0.84143	ENSG00000167552,ENSG00000167552,ENSG00000167552,ENSG00000167552,ENSG00000167552,ENSG00000167552,ENSG00000167552	ENSP00000301071,ENSP00000439020,ENSP00000446637,ENSP00000450268,ENSP00000446613,ENSP00000448725,ENSP00000449016	ENST00000301071,ENST00000295766,ENST00000550767,ENST00000547939,ENST00000546918,ENST00000552924,ENST00000550811	0.84047	T,T,T,T,T,T,D	-0.38,-0.38,-1.33,-0.77,-0.38,-0.46,-1.82	Y,Y,Y,.,Y,.,.	5.29	5.29	0.74430
12:49580508-49580508	C	missense_variant	TUBA1A	ENSG00000167552	Transcript	ENST00000301071.7	protein_coding	2/4	457	112	38	S/G	Agt/Ggt	0.07	0.014	1.7839077687	0.278	0	0.320	23.2	22.5	2.879008	2.493340	0.49428	0.43560	D	0.42201	0.729830205440521	0.18878	0.89532020505575516	T,T,.,T,.,.,.	0.49732	0.155539,0.155539,.,0.025041,.,.,.	2.932009	0.146204904219293	0.46941	2.24347	-0.0785919089866381	0.38332	ENSG00000167552,ENSG00000167552,ENSG00000167552,ENSG00000167552,ENSG00000167552,ENSG00000167552,ENSG00000167552	ENSP00000301071,ENSP00000439020,ENSP00000446637,ENSP00000450268,ENSP00000446613,ENSP00000448725,ENSP00000449016	ENST00000301071,ENST00000295766,ENST00000550767,ENST00000547939,ENST00000546918,ENST00000552924,ENST00000550811	0.83413	T,T,T,T,T,T,D	-0.35,-0.35,-1.28,-0.72,-0.35,-0.4,-1.74	Y,Y,Y,.,Y,.,.	5.29	5.29	0.74430
12:49580508-49580508	G	missense_variant	TUBA1A	ENSG00000167552	Transcript	ENST00000301071.7	protein_coding	2/4	457	112	38	S/R	Agt/Cgt	0.04	0.118	2.17994158053	0.278	-1	0.358	24.4	23.6	3.403514	3.028883	0.61631	0.55379	D	0.62700	0.94752711057663	0.29228	0.96264144603148694	T,T,.,T,.,.,.	0.60715	0.239105,0.239105,.,0.089829,.,.,.	3.981246	0.343621940143099	0.58125	3.411096	0.224010928191054	0.52365	ENSG00000167552,ENSG00000167552,ENSG00000167552,ENSG00000167552,ENSG00000167552,ENSG00000167552,ENSG00000167552	ENSP00000301071,ENSP00000439020,ENSP00000446637,ENSP00000450268,ENSP00000446613,ENSP00000448725,ENSP00000449016	ENST00000301071,ENST00000295766,ENST00000550767,ENST00000547939,ENST00000546918,ENST00000552924,ENST00000550811	0.83660	T,T,T,T,T,T,D	-0.34,-0.34,-1.27,-0.71,-0.34,-0.41,-1.77	Y,Y,Y,.,Y,.,.	5.29	5.29	0.74430
12:49580507-49580507	A	missense_variant	TUBA1A	ENSG00000167552	Transcript	ENST00000301071.7	protein_coding	2/4	458	113	38	S/I	aGt/aTt	0.02	0.476	2.262623937	0.278	-2	0.540	25.5	26.4	3.723581	3.830535	0.70004	0.76465	D	0.73768	0.981183171272278	0.50065	0.98997443637005123	T,T,.,T,.,.,.	0.81568	0.491221,0.491221,.,0.094604,.,.,.	4.539564	0.424894134402084	0.63120	4.01181	0.343519159347445	0.58397	ENSG00000167552,ENSG00000167552,ENSG00000167552,ENSG00000167552,ENSG00000167552,ENSG00000167552,ENSG00000167552	ENSP00000301071,ENSP00000439020,ENSP00000446637,ENSP00000450268,ENSP00000446613,ENSP00000448725,ENSP00000449016	ENST00000301071,ENST00000295766,ENST00000550767,ENST00000547939,ENST00000546918,ENST00000552924,ENST00000550811	0.83893	T,T,T,T,T,T,D	-0.22,-0.22,-1.3,-0.73,-0.22,-0.43,-1.8	Y,Y,Y,.,Y,.,.	5.29	5.29	0.74430
12:49580507-49580507	G	missense_variant	TUBA1A	ENSG00000167552	Transcript	ENST00000301071.7	protein_coding	2/4	458	113	38	S/T	aGt/aCt	0.12	0.003	1.75885429192	0.278	1	0.261	21.8	22.5	2.333360	2.459239	0.37583	0.42824	D	0.43542	0.754575312137604	0.21166	0.91853213753820351	T,T,.,T,.,.,.	0.49677	0.155165,0.155165,.,0.112354,.,.,.	3.380015	0.238931221561912	0.52023	2.783466	0.0736245745472743	0.45234	ENSG00000167552,ENSG00000167552,ENSG00000167552,ENSG00000167552,ENSG00000167552,ENSG00000167552,ENSG00000167552	ENSP00000301071,ENSP00000439020,ENSP00000446637,ENSP00000450268,ENSP00000446613,ENSP00000448725,ENSP00000449016	ENST00000301071,ENST00000295766,ENST00000550767,ENST00000547939,ENST00000546918,ENST00000552924,ENST00000550811	0.83578	T,T,T,T,T,T,D	-0.33,-0.33,-1.25,-0.67,-0.33,-0.35,-1.76	Y,Y,Y,.,Y,.,.	5.29	5.29	0.74430
12:49580507-49580507	T	missense_variant	TUBA1A	ENSG00000167552	Transcript	ENST00000301071.7	protein_coding	2/4	458	113	38	S/N	aGt/aAt	0.06	0.007	1.79356630944	0.278	1	0.323	22.2	22.7	2.440382	2.597256	0.39934	0.45863	D	0.42334	0.732384324073792	0.23134	0.93384193929908854	T,T,.,T,.,.,.	0.46940	0.136815,0.136815,.,0.10726,.,.,.	3.376212	0.238203216687901	0.51980	2.773001	0.0709003122292486	0.45107	ENSG00000167552,ENSG00000167552,ENSG00000167552,ENSG00000167552,ENSG00000167552,ENSG00000167552,ENSG00000167552	ENSP00000301071,ENSP00000439020,ENSP00000446637,ENSP00000450268,ENSP00000446613,ENSP00000448725,ENSP00000449016	ENST00000301071,ENST00000295766,ENST00000550767,ENST00000547939,ENST00000546918,ENST00000552924,ENST00000550811	0.83737	T,T,T,T,T,T,D	-0.35,-0.35,-1.26,-0.71,-0.35,-0.41,-1.78	Y,Y,Y,.,Y,.,.	5.29	5.29	0.74430
12:49580506-49580506	C	missense_variant	TUBA1A	ENSG00000167552	Transcript	ENST00000301071.7	protein_coding	2/4	459	114	38	S/R	agT/agG	0.04	0.118	2.17994158053	0.278	-1	0.358	23.5	23.0	3.021245	2.722158	0.52504	0.48590	D	0.50575	0.85469377040863	0.27406	0.95627685136522811	T,T,.,T,.,.,.	0.60715	0.239105,0.239105,.,0.089829,.,.,.	2.628296	0.0734755548642243	0.43219	2.443659	-0.0192026491364941	0.40986	ENSG00000167552,ENSG00000167552,ENSG00000167552,ENSG00000167552,ENSG00000167552,ENSG00000167552,ENSG00000167552	ENSP00000301071,ENSP00000439020,ENSP00000446637,ENSP00000450268,ENSP00000446613,ENSP00000448725,ENSP00000449016	ENST00000301071,ENST00000295766,ENST00000550767,ENST00000547939,ENST00000546918,ENST00000552924,ENST00000550811	0.83660	T,T,T,T,T,T,D	-0.34,-0.34,-1.27,-0.71,-0.34,-0.41,-1.77	Y,Y,Y,.,Y,.,.	5.29	4.11	0.47350
12:49580506-49580506	T	missense_variant	TUBA1A	ENSG00000167552	Transcript	ENST00000301071.7	protein_coding	2/4	459	114	38	S/R	agT/agA	0.04	0.118	2.17994158053	0.278	-1	0.358	23.4	23.0	3.000171	2.720696	0.52042	0.48566	D	0.50575	0.85469377040863	0.26802	0.95379462806636017	T,T,.,T,.,.,.	0.60715	0.239105,0.239105,.,0.089829,.,.,.	2.628296	0.0734755548642243	0.43219	2.443659	-0.0192026491364941	0.40986	ENSG00000167552,ENSG00000167552,ENSG00000167552,ENSG00000167552,ENSG00000167552,ENSG00000167552,ENSG00000167552	ENSP00000301071,ENSP00000439020,ENSP00000446637,ENSP00000450268,ENSP00000446613,ENSP00000448725,ENSP00000449016	ENST00000301071,ENST00000295766,ENST00000550767,ENST00000547939,ENST00000546918,ENST00000552924,ENST00000550811	0.83660	T,T,T,T,T,T,D	-0.34,-0.34,-1.27,-0.71,-0.34,-0.41,-1.77	Y,Y,Y,.,Y,.,.	5.29	4.11	0.47350
12:49580505-49580505	A	missense_variant	TUBA1A	ENSG00000167552	Transcript	ENST00000301071.7	protein_coding	2/4	460	115	39	D/Y	Gac/Tac	0	0.496	3.01023712014	0.278	-3	0.610	26.2	26.5	3.879478	3.837763	0.74626	0.76676	D	0.83698	0.9930419921875	0.37521	0.98006458067077851	D,D,.,T,.,.,.	0.87420	0.605518,0.605518,.,0.19667,.,.,.	5.402973	0.525846797995742	0.69733	4.801278	0.468648026728945	0.65269	ENSG00000167552,ENSG00000167552,ENSG00000167552,ENSG00000167552,ENSG00000167552,ENSG00000167552,ENSG00000167552	ENSP00000301071,ENSP00000439020,ENSP00000446637,ENSP00000450268,ENSP00000446613,ENSP00000448725,ENSP00000449016	ENST00000301071,ENST00000295766,ENST00000550767,ENST00000547939,ENST00000546918,ENST00000552924,ENST00000550811	0.90904	T,T,T,T,T,T,D	-0.35,-0.35,-0.35,-0.35,-0.35,-0.35,-2.77	Y,Y,Y,.,Y,.,.	5.29	5.29	0.74430
12:49580505-49580505	G	missense_variant	TUBA1A	ENSG00000167552	Transcript	ENST00000301071.7	protein_coding	2/4	460	115	39	D/H	Gac/Cac	0.03	0.021	2.16744303503	0.278	-1	0.365	23.8	23.9	3.191347	3.131351	0.56383	0.57823	D	0.67111	0.964937388896942	0.18214	0.88736810737658323	T,T,.,T,.,.,.	0.81371	0.487802,0.487802,.,0.120001,.,.,.	4.267221	0.386944019912221	0.60758	3.651374	0.274645448430034	0.54868	ENSG00000167552,ENSG00000167552,ENSG00000167552,ENSG00000167552,ENSG00000167552,ENSG00000167552,ENSG00000167552	ENSP00000301071,ENSP00000439020,ENSP00000446637,ENSP00000450268,ENSP00000446613,ENSP00000448725,ENSP00000449016	ENST00000301071,ENST00000295766,ENST00000550767,ENST00000547939,ENST00000546918,ENST00000552924,ENST00000550811	0.90792	T,T,T,T,T,T,D	-0.36,-0.36,-0.36,-0.36,-0.36,-0.36,-2.75	Y,Y,Y,.,Y,.,.	5.29	5.29	0.74430
12:49580505-49580505	T	missense_variant	TUBA1A	ENSG00000167552	Transcript	ENST00000301071.7	protein_coding	2/4	460	115	39	D/N	Gac/Aac	0.04	0.006	1.84979452733	0.278	1	0.349	24.1	24.2	3.298703	3.266990	0.58996	0.61185	D	0.49955	0.847542703151703	0.46237	0.98787500291481234	T,T,.,T,.,.,.	0.59352	0.228064,0.228064,.,0.077445,.,.,.	3.639984	0.286646870683352	0.54760	2.959004	0.118280065972914	0.47317	ENSG00000167552,ENSG00000167552,ENSG00000167552,ENSG00000167552,ENSG00000167552,ENSG00000167552,ENSG00000167552	ENSP00000301071,ENSP00000439020,ENSP00000446637,ENSP00000450268,ENSP00000446613,ENSP00000448725,ENSP00000449016	ENST00000301071,ENST00000295766,ENST00000550767,ENST00000547939,ENST00000546918,ENST00000552924,ENST00000550811	0.90509	T,T,T,T,T,T,D	-0.32,-0.32,-0.32,-0.32,-0.32,-0.32,-2.7	Y,Y,Y,.,Y,.,.	5.29	5.29	0.74430
12:49580504-49580504	A	missense_variant	TUBA1A	ENSG00000167552	Transcript	ENST00000301071.7	protein_coding	2/4	461	116	39	D/V	gAc/gTc	0.01	0.013	2.45185451866	0.278	-3	0.406	24.6	24.4	3.475337	3.321098	0.63464	0.62549	D	0.74750	0.982867181301117	0.29925	0.96467886143797588	D,D,.,T,.,.,.	0.83473	0.525286,0.525286,.,0.19667,.,.,.	4.049462	0.354314410558741	0.58769	3.48974	0.24103730660712	0.53197	ENSG00000167552,ENSG00000167552,ENSG00000167552,ENSG00000167552,ENSG00000167552,ENSG00000167552,ENSG00000167552	ENSP00000301071,ENSP00000439020,ENSP00000446637,ENSP00000450268,ENSP00000446613,ENSP00000448725,ENSP00000449016	ENST00000301071,ENST00000295766,ENST00000550767,ENST00000547939,ENST00000546918,ENST00000552924,ENST00000550811	0.90848	T,T,T,T,T,T,D	-0.28,-0.28,-0.28,-0.28,-0.28,-0.28,-2.76	Y,Y,Y,.,Y,.,.	5.29	5.29	0.74430
12:49580504-49580504	C	missense_variant	TUBA1A	ENSG00000167552	Transcript	ENST00000301071.7	protein_coding	2/4	461	116	39	D/G	gAc/gGc	0.06	0.003	2.29650811605	0.278	-1	0.323	23.5	23.3	3.052457	2.891685	0.53201	0.52302	D	0.55490	0.902038514614105	0.35720	0.97747302693417593	T,T,.,T,.,.,.	0.80505	0.473016,0.473016,.,0.080897,.,.,.	3.699903	0.297069365957296	0.55367	3.099542	0.152554410832161	0.48932	ENSG00000167552,ENSG00000167552,ENSG00000167552,ENSG00000167552,ENSG00000167552,ENSG00000167552,ENSG00000167552	ENSP00000301071,ENSP00000439020,ENSP00000446637,ENSP00000450268,ENSP00000446613,ENSP00000448725,ENSP00000449016	ENST00000301071,ENST00000295766,ENST00000550767,ENST00000547939,ENST00000546918,ENST00000552924,ENST00000550811	0.90848	T,T,T,T,T,T,D	-0.35,-0.35,-0.35,-0.35,-0.35,-0.35,-2.76	Y,Y,Y,.,Y,.,.	5.29	5.29	0.74430
12:49580504-49580504	G	missense_variant	TUBA1A	ENSG00000167552	Transcript	ENST00000301071.7	protein_coding	2/4	461	116	39	D/A	gAc/gCc	0.08	0.006	2.21629160257	0.278	-2	0.300	23.5	23.2	3.036982	2.847588	0.52851	0.51333	D	0.75228	0.983631491661072	0.26894	0.95418457321800232	T,T,.,T,.,.,.	0.81117	0.483458,0.483458,.,0.120156,.,.,.	3.74443	0.304709903467617	0.55816	3.146267	0.163678959849665	0.49460	ENSG00000167552,ENSG00000167552,ENSG00000167552,ENSG00000167552,ENSG00000167552,ENSG00000167552,ENSG00000167552	ENSP00000301071,ENSP00000439020,ENSP00000446637,ENSP00000450268,ENSP00000446613,ENSP00000448725,ENSP00000449016	ENST00000301071,ENST00000295766,ENST00000550767,ENST00000547939,ENST00000546918,ENST00000552924,ENST00000550811	0.90792	T,T,T,T,T,T,D	-0.18,-0.18,-0.18,-0.18,-0.18,-0.18,-2.75	Y,Y,Y,.,Y,.,.	5.29	5.29	0.74430
12:49580503-49580503	C	missense_variant	TUBA1A	ENSG00000167552	Transcript	ENST00000301071.7	protein_coding	2/4	462	117	39	D/E	gaC/gaG	0.26	0	1.78582236907	0.278	2	0.034	22.6	22.4	2.568162	2.446334	0.42741	0.42538	D	0.45035	0.779753267765045	0.26586	0.95286228121038907	T,T,.,T,.,.,.	0.49894	0.156669,0.156669,.,0.026016,.,.,.	3.348415	0.232854084842951	0.51679	2.651933	0.038766391206326	0.43628	ENSG00000167552,ENSG00000167552,ENSG00000167552,ENSG00000167552,ENSG00000167552,ENSG00000167552,ENSG00000167552	ENSP00000301071,ENSP00000439020,ENSP00000446637,ENSP00000450268,ENSP00000446613,ENSP00000448725,ENSP00000449016	ENST00000301071,ENST00000295766,ENST00000550767,ENST00000547939,ENST00000546918,ENST00000552924,ENST00000550811	0.90332	T,T,T,T,T,T,D	-0.32,-0.32,-0.32,-0.32,-0.32,-0.32,-2.67	Y,Y,Y,.,Y,.,.	5.29	5.29	0.74430
12:49580503-49580503	T	missense_variant	TUBA1A	ENSG00000167552	Transcript	ENST00000301071.7	protein_coding	2/4	462	117	39	D/E	gaC/gaA	0.26	0	1.78582236907	0.278	2	0.034	22.5	22.5	2.551231	2.451148	0.42368	0.42633	D	0.45035	0.779753267765045	0.26027	0.95031882105385479	T,T,.,T,.,.,.	0.49894	0.156669,0.156669,.,0.026016,.,.,.	3.348415	0.232854084842951	0.51679	2.651933	0.038766391206326	0.43628	ENSG00000167552,ENSG00000167552,ENSG00000167552,ENSG00000167552,ENSG00000167552,ENSG00000167552,ENSG00000167552	ENSP00000301071,ENSP00000439020,ENSP00000446637,ENSP00000450268,ENSP00000446613,ENSP00000448725,ENSP00000449016	ENST00000301071,ENST00000295766,ENST00000550767,ENST00000547939,ENST00000546918,ENST00000552924,ENST00000550811	0.90332	T,T,T,T,T,T,D	-0.32,-0.32,-0.32,-0.32,-0.32,-0.32,-2.67	Y,Y,Y,.,Y,.,.	5.29	5.29	0.74430
12:49580502-49580502	C	missense_variant	TUBA1A	ENSG00000167552	Transcript	ENST00000301071.7	protein_coding	2/4	463	118	40	K/E	Aag/Gag	0.14	0.003	2.39109223815	0.278	1	0.249	23.1	22.8	2.840562	2.620667	0.48605	0.46382	D	0.39727	0.678654134273529	0.36123	0.97809851150889027	T,T,.,T,.,.,.	0.54371	0.189479,0.189479,.,0.025738,.,.,.	3.183799	0.200127420545399	0.49853	2.637603	0.0349115883627067	0.43448	ENSG00000167552,ENSG00000167552,ENSG00000167552,ENSG00000167552,ENSG00000167552,ENSG00000167552,ENSG00000167552	ENSP00000301071,ENSP00000439020,ENSP00000446637,ENSP00000450268,ENSP00000446613,ENSP00000448725,ENSP00000449016	ENST00000301071,ENST00000295766,ENST00000550767,ENST00000547939,ENST00000546918,ENST00000552924,ENST00000550811	0.83072	T,T,T,T,T,T,D	-0.41,-0.41,-0.31,-0.31,-0.41,-0.31,-1.7	Y,Y,Y,.,Y,.,.	5.29	5.29	0.74430
12:49580502-49580502	G	missense_variant	TUBA1A	ENSG00000167552	Transcript	ENST00000301071.7	protein_coding	2/4	463	118	40	K/Q	Aag/Cag	0.14	0.003	1.99496017819	0.278	1	0.249	22.9	22.7	2.748081	2.580385	0.46631	0.45484	D	0.40158	0.688041865825653	0.22769	0.93129688081987139	T,T,.,T,.,.,.	0.51917	0.171156,0.171156,.,0.024693,.,.,.	2.938507	0.14766701063203	0.47018	2.349912	-0.046488820299314	0.39759	ENSG00000167552,ENSG00000167552,ENSG00000167552,ENSG00000167552,ENSG00000167552,ENSG00000167552,ENSG00000167552	ENSP00000301071,ENSP00000439020,ENSP00000446637,ENSP00000450268,ENSP00000446613,ENSP00000448725,ENSP00000449016	ENST00000301071,ENST00000295766,ENST00000550767,ENST00000547939,ENST00000546918,ENST00000552924,ENST00000550811	0.82985	T,T,T,T,T,T,D	-0.46,-0.46,-0.31,-0.31,-0.46,-0.31,-1.69	Y,Y,Y,.,Y,.,.	5.29	5.29	0.74430
12:49580501-49580501	A	missense_variant	TUBA1A	ENSG00000167552	Transcript	ENST00000301071.7	protein_coding	2/4	464	119	40	K/M	aAg/aTg	0.01	0.505	2.85426414979	0.278	-1	0.575	27.5	27.7	4.067606	4.001069	0.80964	0.82322	D	0.76549	0.985601127147675	0.52124	0.99087230686158723	T,T,.,T,.,.,.	0.81222	0.485252,0.485252,.,0.06719,.,.,.	4.465728	0.414929985342744	0.62494	4.07066	0.353990186187779	0.58949	ENSG00000167552,ENSG00000167552,ENSG00000167552,ENSG00000167552,ENSG00000167552,ENSG00000167552,ENSG00000167552	ENSP00000301071,ENSP00000439020,ENSP00000446637,ENSP00000450268,ENSP00000446613,ENSP00000448725,ENSP00000449016	ENST00000301071,ENST00000295766,ENST00000550767,ENST00000547939,ENST00000546918,ENST00000552924,ENST00000550811	0.83737	T,T,T,T,T,T,D	-0.54,-0.54,-0.31,-0.31,-0.54,-0.31,-1.78	Y,Y,Y,.,Y,.,.	5.29	5.29	0.74430
12:49580501-49580501	C	missense_variant	TUBA1A	ENSG00000167552	Transcript	ENST00000301071.7	protein_coding	2/4	464	119	40	K/R	aAg/aGg	0.1	0.006	1.61943280493	0.278	2	0.286	23.0	23.0	2.802334	2.752284	0.47791	0.49246	D	0.38597	0.653127133846283	0.39722	0.98267390914084418	T,T,.,T,.,.,.	0.49007	0.150548,0.150548,.,0.022542,.,.,.	3.024624	0.16664575234922	0.48031	2.461091	-0.0142083931436736	0.41211	ENSG00000167552,ENSG00000167552,ENSG00000167552,ENSG00000167552,ENSG00000167552,ENSG00000167552,ENSG00000167552	ENSP00000301071,ENSP00000439020,ENSP00000446637,ENSP00000450268,ENSP00000446613,ENSP00000448725,ENSP00000449016	ENST00000301071,ENST00000295766,ENST00000550767,ENST00000547939,ENST00000546918,ENST00000552924,ENST00000550811	0.83072	T,T,T,T,T,T,D	-0.48,-0.48,-0.31,-0.31,-0.48,-0.31,-1.7	Y,Y,Y,.,Y,.,.	5.29	5.29	0.74430
12:49580501-49580501	G	missense_variant	TUBA1A	ENSG00000167552	Transcript	ENST00000301071.7	protein_coding	2/4	464	119	40	K/T	aAg/aCg	0.1	0.012	2.15905429433	0.278	-1	0.287	23.0	23.0	2.810573	2.755475	0.47963	0.49316	D	0.48548	0.83022141456604	0.36879	0.97920254023440167	T,T,.,T,.,.,.	0.63567	0.263936,0.263936,.,0.056119,.,.,.	2.929547	0.145642383245902	0.46912	2.346865	-0.0473801235424669	0.39719	ENSG00000167552,ENSG00000167552,ENSG00000167552,ENSG00000167552,ENSG00000167552,ENSG00000167552,ENSG00000167552	ENSP00000301071,ENSP00000439020,ENSP00000446637,ENSP00000450268,ENSP00000446613,ENSP00000448725,ENSP00000449016	ENST00000301071,ENST00000295766,ENST00000550767,ENST00000547939,ENST00000546918,ENST00000552924,ENST00000550811	0.83072	T,T,T,T,T,T,D	-0.48,-0.48,-0.28,-0.28,-0.48,-0.28,-1.7	Y,Y,Y,.,Y,.,.	5.29	5.29	0.74430
12:49580500-49580500	A	missense_variant	TUBA1A	ENSG00000167552	Transcript	ENST00000301071.7	protein_coding	2/4	465	120	40	K/N	aaG/aaT	0.09	0.012	2.13481855974	0.278	0	0.297	22.5	22.6	2.519874	2.546119	0.41679	0.44748	D	0.35214	0.569470345973969	0.28200	0.9592527012093256	T,T,.,T,.,.,.	0.59405	0.228483,0.228483,.,0.070975,.,.,.	2.323377	-0.0105642894392775	0.39237	1.89891	-0.192031564733451	0.33466	ENSG00000167552,ENSG00000167552,ENSG00000167552,ENSG00000167552,ENSG00000167552,ENSG00000167552,ENSG00000167552	ENSP00000301071,ENSP00000439020,ENSP00000446637,ENSP00000450268,ENSP00000446613,ENSP00000448725,ENSP00000449016	ENST00000301071,ENST00000295766,ENST00000550767,ENST00000547939,ENST00000546918,ENST00000552924,ENST00000550811	0.83241	T,T,T,T,T,T,D	-0.49,-0.49,-0.33,-0.33,-0.49,-0.33,-1.72	Y,Y,Y,.,Y,.,.	5.29	4.4	0.52402
12:49580500-49580500	G	missense_variant	TUBA1A	ENSG00000167552	Transcript	ENST00000301071.7	protein_coding	2/4	465	120	40	K/N	aaG/aaC	0.09	0.012	2.13481855974	0.278	0	0.297	22.3	22.4	2.457036	2.445952	0.40299	0.42514	D	0.37309	0.62249618768692	0.28555	0.96048277511116076	T,T,.,T,.,.,.	0.59405	0.228483,0.228483,.,0.070975,.,.,.	2.323377	-0.0105642894392775	0.39237	1.89891	-0.192031564733451	0.33466	ENSG00000167552,ENSG00000167552,ENSG00000167552,ENSG00000167552,ENSG00000167552,ENSG00000167552,ENSG00000167552	ENSP00000301071,ENSP00000439020,ENSP00000446637,ENSP00000450268,ENSP00000446613,ENSP00000448725,ENSP00000449016	ENST00000301071,ENST00000295766,ENST00000550767,ENST00000547939,ENST00000546918,ENST00000552924,ENST00000550811	0.83241	T,T,T,T,T,T,D	-0.49,-0.49,-0.33,-0.33,-0.49,-0.33,-1.72	Y,Y,Y,.,Y,.,.	5.29	4.4	0.52402
12:49580499-49580499	A	missense_variant	TUBA1A	ENSG00000167552	Transcript	ENST00000301071.7	protein_coding	2/4	466	121	41	T/S	Acc/Tcc	0.46	0	1.72755068329	0.278	1	0.012	20.8	21.4	2.195114	2.193192	0.34609	0.36982	T	0.30201	0.433795541524887	0.21122	0.91814985270573501	T,T,.,T,.,.,.	0.48586	0.147669,0.147669,.,0.022931,.,.,.	2.444655	0.0244150755660281	0.40852	1.891637	-0.194606832711637	0.33359	ENSG00000167552,ENSG00000167552,ENSG00000167552,ENSG00000167552,ENSG00000167552,ENSG00000167552,ENSG00000167552	ENSP00000301071,ENSP00000439020,ENSP00000446637,ENSP00000450268,ENSP00000446613,ENSP00000448725,ENSP00000449016	ENST00000301071,ENST00000295766,ENST00000550767,ENST00000547939,ENST00000546918,ENST00000552924,ENST00000550811	0.81318	T,T,T,T,T,T,D	-0.39,-0.39,-0.3,-0.3,-0.39,-0.3,-1.5	Y,Y,Y,.,Y,.,.	5.29	5.29	0.74430
12:49580499-49580499	C	missense_variant	TUBA1A	ENSG00000167552	Transcript	ENST00000301071.7	protein_coding	2/4	466	121	41	T/A	Acc/Gcc	0.15	0	1.85426414979	0.278	0	0.241	22.5	22.4	2.544557	2.417952	0.42220	0.41898	T	0.32349	0.492335706949234	0.19749	0.90492302655397605	T,T,.,T,.,.,.	0.58408	0.220717,0.220717,.,0.028453,.,.,.	2.775455	0.109896780717801	0.45054	2.272692	-0.0696938289701987	0.38726	ENSG00000167552,ENSG00000167552,ENSG00000167552,ENSG00000167552,ENSG00000167552,ENSG00000167552,ENSG00000167552	ENSP00000301071,ENSP00000439020,ENSP00000446637,ENSP00000450268,ENSP00000446613,ENSP00000448725,ENSP00000449016	ENST00000301071,ENST00000295766,ENST00000550767,ENST00000547939,ENST00000546918,ENST00000552924,ENST00000550811	0.82347	T,T,T,T,T,T,D	-0.43,-0.43,-0.33,-0.33,-0.43,-0.33,-1.62	Y,Y,Y,.,Y,.,.	5.29	5.29	0.74430
12:49580499-49580499	G	missense_variant	TUBA1A	ENSG00000167552	Transcript	ENST00000301071.7	protein_coding	2/4	466	121	41	T/P	Acc/Ccc	0.11	0.001	2.27923564975	0.278	-1	0.272	22.8	22.6	2.695288	2.546977	0.45494	0.44748	D	0.42128	0.728416204452515	0.28417	0.96001403438308142	T,T,.,T,.,.,.	0.61728	0.247612,0.247612,.,0.138968,.,.,.	3.092799	0.181231567050518	0.48819	2.66095	0.0411980780541884	0.43738	ENSG00000167552,ENSG00000167552,ENSG00000167552,ENSG00000167552,ENSG00000167552,ENSG00000167552,ENSG00000167552	ENSP00000301071,ENSP00000439020,ENSP00000446637,ENSP00000450268,ENSP00000446613,ENSP00000448725,ENSP00000449016	ENST00000301071,ENST00000295766,ENST00000550767,ENST00000547939,ENST00000546918,ENST00000552924,ENST00000550811	0.82806	T,T,T,T,T,T,D	-0.47,-0.47,-0.36,-0.36,-0.47,-0.36,-1.67	Y,Y,Y,.,Y,.,.	5.29	5.29	0.74430
12:49580498-49580498	A	missense_variant	TUBA1A	ENSG00000167552	Transcript	ENST00000301071.7	protein_coding	2/4	467	122	41	T/I	aCc/aTc	0.06	0.003	2.01184860429	0.278	-1	0.323	23.0	22.8	2.785533	2.603439	0.47427	0.46004	D	0.50683	0.855912089347839	0.21116	0.91808768001406693	T,T,.,T,.,.,.	0.65614	0.283381,0.283381,.,0.05977,.,.,.	4.319871	0.394528496696179	0.61228	3.452307	0.232985330269431	0.52803	ENSG00000167552,ENSG00000167552,ENSG00000167552,ENSG00000167552,ENSG00000167552,ENSG00000167552,ENSG00000167552	ENSP00000301071,ENSP00000439020,ENSP00000446637,ENSP00000450268,ENSP00000446613,ENSP00000448725,ENSP00000449016	ENST00000301071,ENST00000295766,ENST00000550767,ENST00000547939,ENST00000546918,ENST00000552924,ENST00000550811	0.82715	T,T,T,T,T,T,D	-0.48,-0.48,-0.36,-0.36,-0.48,-0.36,-1.66	Y,Y,Y,.,Y,.,.	5.29	5.29	0.74430
12:49580498-49580498	C	missense_variant	TUBA1A	ENSG00000167552	Transcript	ENST00000301071.7	protein_coding	2/4	467	122	41	T/S	aCc/aGc	0.46	0	1.72755068329	0.278	1	0.012	22.0	21.4	2.377890	2.193471	0.38554	0.37005	D	0.45631	0.789105117321014	0.21845	0.92426855554186127	T,T,.,T,.,.,.	0.48586	0.147669,0.147669,.,0.022931,.,.,.	3.472012	0.256289179443851	0.53009	2.611347	0.0277908562514546	0.43121	ENSG00000167552,ENSG00000167552,ENSG00000167552,ENSG00000167552,ENSG00000167552,ENSG00000167552,ENSG00000167552	ENSP00000301071,ENSP00000439020,ENSP00000446637,ENSP00000450268,ENSP00000446613,ENSP00000448725,ENSP00000449016	ENST00000301071,ENST00000295766,ENST00000550767,ENST00000547939,ENST00000546918,ENST00000552924,ENST00000550811	0.81318	T,T,T,T,T,T,D	-0.39,-0.39,-0.3,-0.3,-0.39,-0.3,-1.5	Y,Y,Y,.,Y,.,.	5.29	5.29	0.74430
12:49580498-49580498	T	missense_variant	TUBA1A	ENSG00000167552	Transcript	ENST00000301071.7	protein_coding	2/4	467	122	41	T/N	aCc/aAc	0.1	0.001	2.08941836619	0.278	0	0.286	22.6	22.4	2.603396	2.413979	0.43503	0.41827	D	0.51367	0.863423407077789	0.20559	0.91298614902794795	T,T,.,T,.,.,.	0.52771	0.177414,0.177414,.,0.027633,.,.,.	3.976587	0.342882969185108	0.58079	3.100927	0.152892411751657	0.48950	ENSG00000167552,ENSG00000167552,ENSG00000167552,ENSG00000167552,ENSG00000167552,ENSG00000167552,ENSG00000167552	ENSP00000301071,ENSP00000439020,ENSP00000446637,ENSP00000450268,ENSP00000446613,ENSP00000448725,ENSP00000449016	ENST00000301071,ENST00000295766,ENST00000550767,ENST00000547939,ENST00000546918,ENST00000552924,ENST00000550811	0.82533	T,T,T,T,T,T,D	-0.34,-0.34,-0.12,-0.12,-0.34,-0.12,-1.64	Y,Y,Y,.,Y,.,.	5.29	5.29	0.74430
12:49580496-49580496	A	missense_variant	TUBA1A	ENSG00000167552	Transcript	ENST00000301071.7	protein_coding	2/4	469	124	42	I/F	Att/Ttt	0.15	0.001	2.5862836791	0.278	0	0.241	22.4	22.5	2.480302	2.493872	0.40812	0.43584	D	0.41745	0.720915079116821	0.20967	0.91676285396868429	T,T,.,T,.,.,.	0.51905	0.17107,0.17107,.,0.027317,.,.,.	3.13365	0.189783755509948	0.49285	2.636866	0.03471081073304	0.43441	ENSG00000167552,ENSG00000167552,ENSG00000167552,ENSG00000167552,ENSG00000167552,ENSG00000167552,ENSG00000167552	ENSP00000301071,ENSP00000439020,ENSP00000446637,ENSP00000450268,ENSP00000446613,ENSP00000448725,ENSP00000449016	ENST00000301071,ENST00000295766,ENST00000550767,ENST00000547939,ENST00000546918,ENST00000552924,ENST00000550811	0.80301	T,T,T,T,T,T,T	-0.42,-0.42,-0.28,-0.28,-0.42,-0.28,-1.38	Y,Y,Y,.,Y,.,.	5.29	5.29	0.74430
12:49580496-49580496	C	missense_variant	TUBA1A	ENSG00000167552	Transcript	ENST00000301071.7	protein_coding	2/4	469	124	42	I/V	Att/Gtt	0.53	0	1.63249028499	0.278	3	0.007	18.49	18.82	1.900242	1.881291	0.28664	0.30582	D	0.34195	0.542450428009033	0.22389	0.92850092416952634	T,T,.,T,.,.,.	0.40461	0.099617,0.099617,.,0.005048,.,.,.	2.459684	0.0286003638388788	0.41047	1.88353	-0.197471907141253	0.33238	ENSG00000167552,ENSG00000167552,ENSG00000167552,ENSG00000167552,ENSG00000167552,ENSG00000167552,ENSG00000167552	ENSP00000301071,ENSP00000439020,ENSP00000446637,ENSP00000450268,ENSP00000446613,ENSP00000448725,ENSP00000449016	ENST00000301071,ENST00000295766,ENST00000550767,ENST00000547939,ENST00000546918,ENST00000552924,ENST00000550811	0.77078	T,T,T,T,T,T,T	-0.4,-0.4,-0.28,-0.28,-0.4,-0.28,-1.08	Y,Y,Y,.,Y,.,.	5.29	5.29	0.74430
12:49580496-49580496	G	missense_variant	TUBA1A	ENSG00000167552	Transcript	ENST00000301071.7	protein_coding	2/4	469	124	42	I/L	Att/Ctt	0.44	0	1.875359861	0.278	2	0.013	21.4	21.8	2.272278	2.265278	0.36259	0.38541	D	0.41880	0.723579823970795	0.28366	0.95983930019485708	T,T,.,T,.,.,.	0.40630	0.100467,0.100467,.,0.017897,.,.,.	2.518886	0.0447770549731173	0.41820	1.91514	-0.186326204240685	0.33703	ENSG00000167552,ENSG00000167552,ENSG00000167552,ENSG00000167552,ENSG00000167552,ENSG00000167552,ENSG00000167552	ENSP00000301071,ENSP00000439020,ENSP00000446637,ENSP00000450268,ENSP00000446613,ENSP00000448725,ENSP00000449016	ENST00000301071,ENST00000295766,ENST00000550767,ENST00000547939,ENST00000546918,ENST00000552924,ENST00000550811	0.79072	T,T,T,T,T,T,T	-0.38,-0.38,-0.24,-0.24,-0.38,-0.24,-1.25	Y,Y,Y,.,Y,.,.	5.29	5.29	0.74430
12:49580495-49580495	C	missense_variant	TUBA1A	ENSG00000167552	Transcript	ENST00000301071.7	protein_coding	2/4	470	125	42	I/S	aTt/aGt	0.28	0.007	2.47156410767	0.278	-2	0.032	22.6	23.0	2.582383	2.740979	0.43044	0.49011	D	0.38493	0.650730490684509	0.32006	0.97016165688697698	T,T,.,T,.,.,.	0.48366	0.146179,0.146179,.,0.054887,.,.,.	2.843199	0.125883070250717	0.45878	2.267393	-0.0712797906657378	0.38655	ENSG00000167552,ENSG00000167552,ENSG00000167552,ENSG00000167552,ENSG00000167552,ENSG00000167552,ENSG00000167552	ENSP00000301071,ENSP00000439020,ENSP00000446637,ENSP00000450268,ENSP00000446613,ENSP00000448725,ENSP00000449016	ENST00000301071,ENST00000295766,ENST00000550767,ENST00000547939,ENST00000546918,ENST00000552924,ENST00000550811	0.80301	T,T,T,T,T,T,T	-0.28,-0.28,-0.27,-0.27,-0.28,-0.27,-1.38	Y,Y,Y,.,Y,.,.	5.29	5.29	0.74430
12:49580495-49580495	G	missense_variant	TUBA1A	ENSG00000167552	Transcript	ENST00000301071.7	protein_coding	2/4	470	125	42	I/T	aTt/aCt	0.36	0.005	2.23657706264	0.278	-1	0.020	21.7	22.5	2.314410	2.480342	0.37174	0.43275	T	0.21752	0.225838900407219	0.25888	0.94965575927319967	T,T,.,T,.,.,.	0.47879	0.142942,0.142942,.,0.029584,.,.,.	2.839564	0.125041771615122	0.45833	2.26347	-0.072471125818923	0.38604	ENSG00000167552,ENSG00000167552,ENSG00000167552,ENSG00000167552,ENSG00000167552,ENSG00000167552,ENSG00000167552	ENSP00000301071,ENSP00000439020,ENSP00000446637,ENSP00000450268,ENSP00000446613,ENSP00000448725,ENSP00000449016	ENST00000301071,ENST00000295766,ENST00000550767,ENST00000547939,ENST00000546918,ENST00000552924,ENST00000550811	0.79854	T,T,T,T,T,T,T	-0.34,-0.34,-0.11,-0.11,-0.34,-0.11,-1.33	Y,Y,Y,.,Y,.,.	5.29	5.29	0.74430
12:49580495-49580495	T	missense_variant	TUBA1A	ENSG00000167552	Transcript	ENST00000301071.7	protein_coding	2/4	470	125	42	I/N	aTt/aAt	0.15	0.007	2.78200157186	0.278	-3	0.241	22.7	23.2	2.634645	2.833657	0.44185	0.51027	D	0.40908	0.703981935977936	0.23984	0.93933925997309575	T,T,.,T,.,.,.	0.55014	0.194386,0.194386,.,0.058152,.,.,.	2.997545	0.160748074228979	0.47716	2.447231	-0.0181761087321335	0.41033	ENSG00000167552,ENSG00000167552,ENSG00000167552,ENSG00000167552,ENSG00000167552,ENSG00000167552,ENSG00000167552	ENSP00000301071,ENSP00000439020,ENSP00000446637,ENSP00000450268,ENSP00000446613,ENSP00000448725,ENSP00000449016	ENST00000301071,ENST00000295766,ENST00000550767,ENST00000547939,ENST00000546918,ENST00000552924,ENST00000550811	0.80560	T,T,T,T,T,T,T	-0.29,-0.29,-0.31,-0.31,-0.29,-0.31,-1.41	Y,Y,Y,.,Y,.,.	5.29	5.29	0.74430
12:49580494-49580494	C	missense_variant	TUBA1A	ENSG00000167552	Transcript	ENST00000301071.7	protein_coding	2/4	471	126	42	I/M	atT/atG	0.09	0.015	2.14713465814	0.278	1	0.297	18.58	19.72	1.911216	1.998410	0.28868	0.32915	T	0.23472	0.263608694076538	0.13338	0.80724308138282452	T,T,.,T,.,.,.	0.49210	0.151935,0.151935,.,0.026583,.,.,.	2.035815	-0.103946379683896	0.35231	1.802378	-0.226881737356591	0.32033	ENSG00000167552,ENSG00000167552,ENSG00000167552,ENSG00000167552,ENSG00000167552,ENSG00000167552,ENSG00000167552	ENSP00000301071,ENSP00000439020,ENSP00000446637,ENSP00000450268,ENSP00000446613,ENSP00000448725,ENSP00000449016	ENST00000301071,ENST00000295766,ENST00000550767,ENST00000547939,ENST00000546918,ENST00000552924,ENST00000550811	0.80214	T,T,T,T,T,T,T	-0.42,-0.42,-0.34,-0.34,-0.42,-0.34,-1.37	Y,Y,Y,.,Y,.,.	5.29	2.92	0.32998
12:49580493-49580493	A	missense_variant	TUBA1A	ENSG00000167552	Transcript	ENST00000301071.7	protein_coding	2/4	472	127	43	G/W	Ggg/Tgg	0	0.84	3.50374879105	0.278	-2	0.766	27.5	29.6	4.065467	4.219100	0.80885	0.88651	D	0.88951	0.996243596076965	0.40863	0.98382306492124305	D,D,.,T,.,.,.	0.87370	0.604426,0.604426,.,0.200962,.,.,.	8.325498	0.728700625447302	0.84556	8.544597	0.787736869905487	0.85331	ENSG00000167552,ENSG00000167552,ENSG00000167552,ENSG00000167552,ENSG00000167552,ENSG00000167552,ENSG00000167552	ENSP00000301071,ENSP00000439020,ENSP00000446637,ENSP00000450268,ENSP00000446613,ENSP00000448725,ENSP00000449016	ENST00000301071,ENST00000295766,ENST00000550767,ENST00000547939,ENST00000546918,ENST00000552924,ENST00000550811	0.85247	T,T,T,T,T,T,D	-0.42,-0.42,-0.42,-0.42,-0.42,-0.42,-1.98	Y,Y,Y,.,Y,.,.	5.29	5.29	0.74430
12:49580493-49580493	G	missense_variant	TUBA1A	ENSG00000167552	Transcript	ENST00000301071.7	protein_coding	2/4	472	127	43	G/R	Ggg/Cgg	0.09	0.021	2.20945217804	0.278	-2	0.297	22.7	23.1	2.636374	2.782420	0.44225	0.49901	D	0.68366	0.968790769577026	0.37129	0.97954222157051518	T,T,.,T,.,.,.	0.80270	0.468994,0.468994,.,0.066361,.,.,.	3.744628	0.304744021264059	0.55816	3.196679	0.175523828807322	0.50026	ENSG00000167552,ENSG00000167552,ENSG00000167552,ENSG00000167552,ENSG00000167552,ENSG00000167552,ENSG00000167552	ENSP00000301071,ENSP00000439020,ENSP00000446637,ENSP00000450268,ENSP00000446613,ENSP00000448725,ENSP00000449016	ENST00000301071,ENST00000295766,ENST00000550767,ENST00000547939,ENST00000546918,ENST00000552924,ENST00000550811	0.84842	T,T,T,T,T,T,D	-0.35,-0.35,-0.35,-0.35,-0.35,-0.35,-1.93	Y,Y,Y,.,Y,.,.	5.29	5.29	0.74430
12:49580493-49580493	T	missense_variant	TUBA1A	ENSG00000167552	Transcript	ENST00000301071.7	protein_coding	2/4	472	127	43	G/R	Ggg/Agg	0.09	0.021	2.20945217804	0.278	-2	0.297	22.9	23.4	2.735974	2.905286	0.46372	0.52588	D	0.68366	0.968790769577026	0.33360	0.97317593291406645	T,T,.,T,.,.,.	0.80270	0.468994,0.468994,.,0.066361,.,.,.	3.744628	0.304744021264059	0.55816	3.196679	0.175523828807322	0.50026	ENSG00000167552,ENSG00000167552,ENSG00000167552,ENSG00000167552,ENSG00000167552,ENSG00000167552,ENSG00000167552	ENSP00000301071,ENSP00000439020,ENSP00000446637,ENSP00000450268,ENSP00000446613,ENSP00000448725,ENSP00000449016	ENST00000301071,ENST00000295766,ENST00000550767,ENST00000547939,ENST00000546918,ENST00000552924,ENST00000550811	0.84842	T,T,T,T,T,T,D	-0.35,-0.35,-0.35,-0.35,-0.35,-0.35,-1.93	Y,Y,Y,.,Y,.,.	5.29	5.29	0.74430
12:49580492-49580492	A	missense_variant	TUBA1A	ENSG00000167552	Transcript	ENST00000301071.7	protein_coding	2/4	473	128	43	G/V	gGg/gTg	0.01	0.021	2.24570123189	0.278	-3	0.407	23.5	24.3	3.021015	3.286692	0.52493	0.61675	D	0.73558	0.980802178382874	0.23356	0.93533289266779573	T,T,.,T,.,.,.	0.81642	0.492478,0.492478,.,0.078983,.,.,.	3.877943	0.326999404967838	0.57130	3.284025	0.195662458202436	0.50989	ENSG00000167552,ENSG00000167552,ENSG00000167552,ENSG00000167552,ENSG00000167552,ENSG00000167552,ENSG00000167552	ENSP00000301071,ENSP00000439020,ENSP00000446637,ENSP00000450268,ENSP00000446613,ENSP00000448725,ENSP00000449016	ENST00000301071,ENST00000295766,ENST00000550767,ENST00000547939,ENST00000546918,ENST00000552924,ENST00000550811	0.85091	T,T,T,T,T,T,D	-0.41,-0.41,-0.41,-0.41,-0.41,-0.41,-1.96	Y,Y,Y,.,Y,.,.	5.29	5.29	0.74430
12:49580492-49580492	G	missense_variant	TUBA1A	ENSG00000167552	Transcript	ENST00000301071.7	protein_coding	2/4	473	128	43	G/A	gGg/gCg	0.1	0.001	2.0043789819	0.278	0	0.286	22.1	22.8	2.414218	2.617552	0.39353	0.46311	D	0.41059	0.707114815711975	0.28334	0.95972981328588824	T,T,.,T,.,.,.	0.60797	0.239783,0.239783,.,0.05596,.,.,.	3.843913	0.321407545630962	0.56801	3.249142	0.18769010281222	0.50608	ENSG00000167552,ENSG00000167552,ENSG00000167552,ENSG00000167552,ENSG00000167552,ENSG00000167552,ENSG00000167552	ENSP00000301071,ENSP00000439020,ENSP00000446637,ENSP00000450268,ENSP00000446613,ENSP00000448725,ENSP00000449016	ENST00000301071,ENST00000295766,ENST00000550767,ENST00000547939,ENST00000546918,ENST00000552924,ENST00000550811	0.84415	T,T,T,T,T,T,D	-0.34,-0.34,-0.34,-0.34,-0.34,-0.34,-1.87	Y,Y,Y,.,Y,.,.	5.29	5.29	0.74430
12:49580492-49580492	T	missense_variant	TUBA1A	ENSG00000167552	Transcript	ENST00000301071.7	protein_coding	2/4	473	128	43	G/E	gGg/gAg	0.12	0.014	2.30488031714	0.278	-2	0.261	22.5	23.2	2.549909	2.822590	0.42339	0.50791	D	0.63897	0.952886641025543	0.32656	0.97166990082561489	T,T,.,T,.,.,.	0.61855	0.248712,0.248712,.,0.063792,.,.,.	3.502184	0.261857898886655	0.53326	2.859624	0.0932266298763565	0.46146	ENSG00000167552,ENSG00000167552,ENSG00000167552,ENSG00000167552,ENSG00000167552,ENSG00000167552,ENSG00000167552	ENSP00000301071,ENSP00000439020,ENSP00000446637,ENSP00000450268,ENSP00000446613,ENSP00000448725,ENSP00000449016	ENST00000301071,ENST00000295766,ENST00000550767,ENST00000547939,ENST00000546918,ENST00000552924,ENST00000550811	0.84557	T,T,T,T,T,T,D	-0.29,-0.29,-0.29,-0.29,-0.29,-0.29,-1.89	Y,Y,Y,.,Y,.,.	5.29	5.29	0.74430
12:49580490-49580490	G	missense_variant	TUBA1A	ENSG00000167552	Transcript	ENST00000301071.7	protein_coding	2/4	475	130	44	G/R	Gga/Cga	0.18	0.009	2.15529414545	0.278	-2	0.057	22.8	23.3	2.687178	2.861290	0.45320	0.51639	D	0.61784	0.943052351474762	0.39805	0.98276267916221571	T,T,.,T,.,.,.	0.61908	0.249172,0.249172,.,0.064551,.,.,.	4.143217	0.368613873317593	0.59635	3.422886	0.226584870610198	0.52490	ENSG00000167552,ENSG00000167552,ENSG00000167552,ENSG00000167552,ENSG00000167552,ENSG00000167552,ENSG00000167552	ENSP00000301071,ENSP00000439020,ENSP00000446637,ENSP00000450268,ENSP00000446613,ENSP00000448725,ENSP00000449016	ENST00000301071,ENST00000295766,ENST00000550767,ENST00000547939,ENST00000546918,ENST00000552924,ENST00000550811	0.82347	T,T,T,T,T,T,D	-0.4,-0.4,-0.3,-0.3,-0.4,-0.3,-1.62	Y,Y,Y,.,Y,.,.	5.29	5.29	0.74430
12:49580490-49580490	T	missense_variant	TUBA1A	ENSG00000167552	Transcript	ENST00000301071.7	protein_coding	2/4	475	130	44	G/R	Gga/Aga	0.18	0.009	2.15529414545	0.278	-2	0.057	22.9	23.4	2.729450	2.920011	0.46226	0.52922	D	0.61081	0.939395368099213	0.35807	0.9776124180945579	T,T,.,T,.,.,.	0.61908	0.249172,0.249172,.,0.064551,.,.,.	4.143217	0.368613873317593	0.59635	3.422886	0.226584870610198	0.52490	ENSG00000167552,ENSG00000167552,ENSG00000167552,ENSG00000167552,ENSG00000167552,ENSG00000167552,ENSG00000167552	ENSP00000301071,ENSP00000439020,ENSP00000446637,ENSP00000450268,ENSP00000446613,ENSP00000448725,ENSP00000449016	ENST00000301071,ENST00000295766,ENST00000550767,ENST00000547939,ENST00000546918,ENST00000552924,ENST00000550811	0.82347	T,T,T,T,T,T,D	-0.4,-0.4,-0.3,-0.3,-0.4,-0.3,-1.62	Y,Y,Y,.,Y,.,.	5.29	5.29	0.74430
12:49580489-49580489	A	missense_variant	TUBA1A	ENSG00000167552	Transcript	ENST00000301071.7	protein_coding	2/4	476	131	44	G/V	gGa/gTa	0.27	0.005	2.23208586975	0.278	-3	0.034	23.0	23.6	2.767441	3.014463	0.47044	0.55057	D	0.57290	0.915749907493591	0.23349	0.93528462210957253	T,T,.,T,.,.,.	0.79867	0.462222,0.462222,.,0.060365,.,.,.	3.380383	0.239001249942579	0.52026	2.603339	0.0255983824244082	0.43020	ENSG00000167552,ENSG00000167552,ENSG00000167552,ENSG00000167552,ENSG00000167552,ENSG00000167552,ENSG00000167552	ENSP00000301071,ENSP00000439020,ENSP00000446637,ENSP00000450268,ENSP00000446613,ENSP00000448725,ENSP00000449016	ENST00000301071,ENST00000295766,ENST00000550767,ENST00000547939,ENST00000546918,ENST00000552924,ENST00000550811	0.81640	T,T,T,T,T,T,D	-0.38,-0.38,-0.21,-0.21,-0.38,-0.21,-1.54	Y,Y,Y,.,Y,.,.	5.29	5.29	0.74430
12:49580489-49580489	G	missense_variant	TUBA1A	ENSG00000167552	Transcript	ENST00000301071.7	protein_coding	2/4	476	131	44	G/A	gGa/gCa	0.3	0.001	2.0033223038	0.278	0	0.029	21.9	22.5	2.359679	2.488358	0.38161	0.43466	D	0.51251	0.862183809280396	0.28142	0.95905180299254078	T,T,.,T,.,.,.	0.58745	0.223328,0.223328,.,0.037878,.,.,.	3.707849	0.298436843258723	0.55447	2.96118	0.118823325502963	0.47340	ENSG00000167552,ENSG00000167552,ENSG00000167552,ENSG00000167552,ENSG00000167552,ENSG00000167552,ENSG00000167552	ENSP00000301071,ENSP00000439020,ENSP00000446637,ENSP00000450268,ENSP00000446613,ENSP00000448725,ENSP00000449016	ENST00000301071,ENST00000295766,ENST00000550767,ENST00000547939,ENST00000546918,ENST00000552924,ENST00000550811	0.81900	T,T,T,T,T,T,D	-0.27,-0.27,-0.17,-0.17,-0.27,-0.17,-1.57	Y,Y,Y,.,Y,.,.	5.29	5.29	0.74430
12:49580489-49580489	T	missense_variant	TUBA1A	ENSG00000167552	Transcript	ENST00000301071.7	protein_coding	2/4	476	131	44	G/E	gGa/gAa	0.27	0.005	2.45185451866	0.278	-2	0.034	22.5	23.0	2.524856	2.721517	0.41787	0.48590	D	0.46957	0.808740317821503	0.32311	0.97088345940725462	T,T,.,T,.,.,.	0.58793	0.223703,0.223703,.,0.054366,.,.,.	3.514564	0.264130768788246	0.53458	2.741706	0.0627128211124255	0.44729	ENSG00000167552,ENSG00000167552,ENSG00000167552,ENSG00000167552,ENSG00000167552,ENSG00000167552,ENSG00000167552	ENSP00000301071,ENSP00000439020,ENSP00000446637,ENSP00000450268,ENSP00000446613,ENSP00000448725,ENSP00000449016	ENST00000301071,ENST00000295766,ENST00000550767,ENST00000547939,ENST00000546918,ENST00000552924,ENST00000550811	0.82347	T,T,T,T,T,T,D	-0.36,-0.36,-0.24,-0.24,-0.36,-0.24,-1.62	Y,Y,Y,.,Y,.,.	5.29	5.29	0.74430
12:49580487-49580487	G	missense_variant	TUBA1A	ENSG00000167552	Transcript	ENST00000301071.7	protein_coding	2/4	478	133	45	G/R	Gga/Cga	0.16	0.019	2.19856283561	0.278	-2	0.060	22.6	22.8	2.578321	2.622430	0.42956	0.46406	D	0.34070	0.539075639191719	0.34725	0.97579374989011614	T,T,.,T,.,.,.	0.63799	0.266071,0.266071,.,0.056803,.,.,.	3.37847	0.238636098255702	0.52005	2.779068	0.0724818790625114	0.45181	ENSG00000167552,ENSG00000167552,ENSG00000167552,ENSG00000167552,ENSG00000167552,ENSG00000167552,ENSG00000167552	ENSP00000301071,ENSP00000439020,ENSP00000446637,ENSP00000450268,ENSP00000446613,ENSP00000448725,ENSP00000449016	ENST00000301071,ENST00000295766,ENST00000550767,ENST00000547939,ENST00000546918,ENST00000552924,ENST00000550811	0.82347	T,T,T,T,T,T,D	-0.23,-0.23,-0.32,-0.32,-0.23,-0.32,-1.62	Y,Y,Y,.,Y,.,.	5.29	5.29	0.74430
12:49580487-49580487	T	missense_variant	TUBA1A	ENSG00000167552	Transcript	ENST00000301071.7	protein_coding	2/4	478	133	45	G/R	Gga/Aga	0.16	0.019	2.19856283561	0.278	-2	0.060	22.7	22.9	2.620593	2.681151	0.43874	0.47698	D	0.33835	0.532724889266378	0.31142	0.96799592525472888	T,T,.,T,.,.,.	0.63799	0.266071,0.266071,.,0.056803,.,.,.	3.37847	0.238636098255702	0.52005	2.779068	0.0724818790625114	0.45181	ENSG00000167552,ENSG00000167552,ENSG00000167552,ENSG00000167552,ENSG00000167552,ENSG00000167552,ENSG00000167552	ENSP00000301071,ENSP00000439020,ENSP00000446637,ENSP00000450268,ENSP00000446613,ENSP00000448725,ENSP00000449016	ENST00000301071,ENST00000295766,ENST00000550767,ENST00000547939,ENST00000546918,ENST00000552924,ENST00000550811	0.82347	T,T,T,T,T,T,D	-0.23,-0.23,-0.32,-0.32,-0.23,-0.32,-1.62	Y,Y,Y,.,Y,.,.	5.29	5.29	0.74430
12:49580486-49580486	A	missense_variant	TUBA1A	ENSG00000167552	Transcript	ENST00000301071.7	protein_coding	2/4	479	134	45	G/V	gGa/gTa	0.1	0.011	2.24202852939	0.278	-3	0.287	22.5	23.0	2.527916	2.731105	0.41856	0.48801	D	0.64541	0.95557826757431	0.20657	0.91391640424316511	T,T,.,T,.,.,.	0.80991	0.48127,0.48127,.,0.065414,.,.,.	3.607715	0.280935237619095	0.54428	3.10889	0.154804781091583	0.49038	ENSG00000167552,ENSG00000167552,ENSG00000167552,ENSG00000167552,ENSG00000167552,ENSG00000167552,ENSG00000167552	ENSP00000301071,ENSP00000439020,ENSP00000446637,ENSP00000450268,ENSP00000446613,ENSP00000448725,ENSP00000449016	ENST00000301071,ENST00000295766,ENST00000550767,ENST00000547939,ENST00000546918,ENST00000552924,ENST00000550811	0.82533	T,T,T,T,T,T,D	-0.43,-0.43,-0.3,-0.3,-0.43,-0.3,-1.64	Y,Y,Y,.,Y,.,.	5.29	5.29	0.74430
12:49580486-49580486	G	missense_variant	TUBA1A	ENSG00000167552	Transcript	ENST00000301071.7	protein_coding	2/4	479	134	45	G/A	gGa/gCa	0.25	0.003	2.00650008248	0.278	0	0.037	21.2	22.2	2.239486	2.352060	0.35555	0.40450	D	0.37981	0.638664901256561	0.26544	0.95267289629854812	T,T,.,T,.,.,.	0.56513	0.205936,0.205936,.,0.056324,.,.,.	3.123613	0.187692491567789	0.49172	2.541181	0.00842953901024979	0.42238	ENSG00000167552,ENSG00000167552,ENSG00000167552,ENSG00000167552,ENSG00000167552,ENSG00000167552,ENSG00000167552	ENSP00000301071,ENSP00000439020,ENSP00000446637,ENSP00000450268,ENSP00000446613,ENSP00000448725,ENSP00000449016	ENST00000301071,ENST00000295766,ENST00000550767,ENST00000547939,ENST00000546918,ENST00000552924,ENST00000550811	0.81987	T,T,T,T,T,T,D	-0.38,-0.38,-0.33,-0.33,-0.38,-0.33,-1.58	Y,Y,Y,.,Y,.,.	5.29	5.29	0.74430
12:49580486-49580486	T	missense_variant	TUBA1A	ENSG00000167552	Transcript	ENST00000301071.7	protein_coding	2/4	479	134	45	G/E	gGa/gAa	0.22	0.011	2.29135628242	0.278	-2	0.043	22.1	22.7	2.406038	2.586585	0.39175	0.45626	D	0.42183	0.729489207267761	0.28471	0.96020350339512162	T,T,.,T,.,.,.	0.58881	0.224386,0.224386,.,0.051937,.,.,.	2.889407	0.136555891782597	0.46434	2.264968	-0.0720170052946493	0.38623	ENSG00000167552,ENSG00000167552,ENSG00000167552,ENSG00000167552,ENSG00000167552,ENSG00000167552,ENSG00000167552	ENSP00000301071,ENSP00000439020,ENSP00000446637,ENSP00000450268,ENSP00000446613,ENSP00000448725,ENSP00000449016	ENST00000301071,ENST00000295766,ENST00000550767,ENST00000547939,ENST00000546918,ENST00000552924,ENST00000550811	0.81900	T,T,T,T,T,T,D	-0.34,-0.34,-0.33,-0.33,-0.34,-0.33,-1.57	Y,Y,Y,.,Y,.,.	5.29	5.29	0.74430
12:49580484-49580484	A	missense_variant	TUBA1A	ENSG00000167552	Transcript	ENST00000301071.7	protein_coding	2/4	481	136	46	D/Y	Gat/Tat	0.01	0.919	4.14057088863	0.278	-3	0.775	28.2	29.9	4.153568	4.252084	0.83930	0.89281	D	0.96929	0.999316334724426	0.41803	0.98466766102949932	D,D,.,T,.,.,.	0.84475	0.544719,0.544719,.,0.165332,.,.,.	14.35087	0.913724546762699	0.96142	13.7928	0.995883122645887	0.95617	ENSG00000167552,ENSG00000167552,ENSG00000167552,ENSG00000167552,ENSG00000167552,ENSG00000167552,ENSG00000167552	ENSP00000301071,ENSP00000439020,ENSP00000446637,ENSP00000450268,ENSP00000446613,ENSP00000448725,ENSP00000449016	ENST00000301071,ENST00000295766,ENST00000550767,ENST00000547939,ENST00000546918,ENST00000552924,ENST00000550811	0.91851	T,T,T,T,T,T,D	-0.56,-0.56,-0.56,-0.56,-0.56,-0.56,-2.94	Y,Y,Y,.,Y,.,.	5.29	5.29	0.74430
12:49580484-49580484	G	missense_variant	TUBA1A	ENSG00000167552	Transcript	ENST00000301071.7	protein_coding	2/4	481	136	46	D/H	Gat/Cat	0.04	0.834	3.71460215636	0.278	-1	0.667	27.2	28.3	4.027875	4.069025	0.79570	0.84618	D	0.86310	0.994796693325043	0.22522	0.92950280963996801	T,T,.,T,.,.,.	0.81810	0.495342,0.495342,.,0.086507,.,.,.	10.05956	0.797818951904441	0.89642	9.280204	0.824565510922752	0.87618	ENSG00000167552,ENSG00000167552,ENSG00000167552,ENSG00000167552,ENSG00000167552,ENSG00000167552,ENSG00000167552	ENSP00000301071,ENSP00000439020,ENSP00000446637,ENSP00000450268,ENSP00000446613,ENSP00000448725,ENSP00000449016	ENST00000301071,ENST00000295766,ENST00000550767,ENST00000547939,ENST00000546918,ENST00000552924,ENST00000550811	0.91533	T,T,T,T,T,T,D	-0.55,-0.55,-0.55,-0.55,-0.55,-0.55,-2.88	Y,Y,Y,.,Y,.,.	5.29	5.29	0.74430
12:49580484-49580484	T	missense_variant	TUBA1A	ENSG00000167552	Transcript	ENST00000301071.7	protein_coding	2/4	481	136	46	D/N	Gat/Aat	0.1	0.018	1.94467123622	0.278	1	0.287	23.3	23.7	2.928742	3.042445	0.50494	0.55703	D	0.66045	0.961309850215912	0.52880	0.99117309345251947	T,T,.,T,.,.,.	0.60346	0.236062,0.236062,.,0.055756,.,.,.	4.09627	0.361499116250918	0.59205	3.254878	0.188989832579558	0.50672	ENSG00000167552,ENSG00000167552,ENSG00000167552,ENSG00000167552,ENSG00000167552,ENSG00000167552,ENSG00000167552	ENSP00000301071,ENSP00000439020,ENSP00000446637,ENSP00000450268,ENSP00000446613,ENSP00000448725,ENSP00000449016	ENST00000301071,ENST00000295766,ENST00000550767,ENST00000547939,ENST00000546918,ENST00000552924,ENST00000550811	0.91589	T,T,T,T,T,T,D	-0.43,-0.43,-0.43,-0.43,-0.43,-0.43,-2.89	Y,Y,Y,.,Y,.,.	5.29	5.29	0.74430
12:49580483-49580483	A	missense_variant	TUBA1A	ENSG00000167552	Transcript	ENST00000301071.7	protein_coding	2/4	482	137	46	D/V	gAt/gTt	0	0.562	4.31666214769	0.278	-3	0.637	28.0	26.4	4.132795	3.820608	0.83227	0.76114	D	0.88157	0.995832622051239	0.46049	0.9877550735600622	D,D,.,T,.,.,.	0.83962	0.534742,0.534742,.,0.164266,.,.,.	5.308118	0.516055328554069	0.69071	4.827284	0.472247959837884	0.65477	ENSG00000167552,ENSG00000167552,ENSG00000167552,ENSG00000167552,ENSG00000167552,ENSG00000167552,ENSG00000167552	ENSP00000301071,ENSP00000439020,ENSP00000446637,ENSP00000450268,ENSP00000446613,ENSP00000448725,ENSP00000449016	ENST00000301071,ENST00000295766,ENST00000550767,ENST00000547939,ENST00000546918,ENST00000552924,ENST00000550811	0.91800	T,T,T,T,T,T,D	-0.45,-0.45,-0.45,-0.45,-0.45,-0.45,-2.93	Y,Y,Y,.,Y,.,.	5.29	5.29	0.74430
12:49580483-49580483	C	missense_variant	TUBA1A	ENSG00000167552	Transcript	ENST00000301071.7	protein_coding	2/4	482	137	46	D/G	gAt/gGt	0.02	0.038	2.55136621799	0.278	-1	0.385	25.0	24.3	3.587108	3.276939	0.66350	0.61430	D	0.67779	0.967049479484558	0.36181	0.97819415204499305	T,T,.,T,.,.,.	0.81582	0.491464,0.491464,.,0.079633,.,.,.	3.504178	0.262221816013866	0.53348	2.871085	0.0961555832019901	0.46284	ENSG00000167552,ENSG00000167552,ENSG00000167552,ENSG00000167552,ENSG00000167552,ENSG00000167552,ENSG00000167552	ENSP00000301071,ENSP00000439020,ENSP00000446637,ENSP00000450268,ENSP00000446613,ENSP00000448725,ENSP00000449016	ENST00000301071,ENST00000295766,ENST00000550767,ENST00000547939,ENST00000546918,ENST00000552924,ENST00000550811	0.91748	T,T,T,T,T,T,D	-0.55,-0.55,-0.55,-0.55,-0.55,-0.55,-2.92	Y,Y,Y,.,Y,.,.	5.29	5.29	0.74430
12:49580483-49580483	G	missense_variant	TUBA1A	ENSG00000167552	Transcript	ENST00000301071.7	protein_coding	2/4	482	137	46	D/A	gAt/gCt	0.01	0.026	3.37465409467	0.278	-2	0.407	24.7	23.9	3.493015	3.142276	0.63913	0.58084	D	0.82038	0.991707980632782	0.26456	0.95228517948472358	D,D,.,T,.,.,.	0.84349	0.54228,0.54228,.,0.078207,.,.,.	4.168407	0.372383790385394	0.59868	3.624178	0.269098053428379	0.54589	ENSG00000167552,ENSG00000167552,ENSG00000167552,ENSG00000167552,ENSG00000167552,ENSG00000167552,ENSG00000167552	ENSP00000301071,ENSP00000439020,ENSP00000446637,ENSP00000450268,ENSP00000446613,ENSP00000448725,ENSP00000449016	ENST00000301071,ENST00000295766,ENST00000550767,ENST00000547939,ENST00000546918,ENST00000552924,ENST00000550811	0.91748	T,T,T,T,T,T,D	-0.47,-0.47,-0.47,-0.47,-0.47,-0.47,-2.92	Y,Y,Y,.,Y,.,.	5.29	5.29	0.74430
12:49580482-49580482	C	missense_variant	TUBA1A	ENSG00000167552	Transcript	ENST00000301071.7	protein_coding	2/4	483	138	46	D/E	gaT/gaG	0.09	0.006	1.83023166883	0.278	2	0.296	10.90	16.13	0.942290	1.475170	0.14324	0.23507	T	0.31387	0.466073334217072	0.18049	0.88530057596898792	T,T,.,T,.,.,.	0.61358	0.24445,0.24445,.,0.056421,.,.,.	0.9874884	-0.639518558811809	0.18482	0.9341218	-0.629840573050827	0.18052	ENSG00000167552,ENSG00000167552,ENSG00000167552,ENSG00000167552,ENSG00000167552,ENSG00000167552,ENSG00000167552	ENSP00000301071,ENSP00000439020,ENSP00000446637,ENSP00000450268,ENSP00000446613,ENSP00000448725,ENSP00000449016	ENST00000301071,ENST00000295766,ENST00000550767,ENST00000547939,ENST00000546918,ENST00000552924,ENST00000550811	0.91478	T,T,T,T,T,T,D	-0.42,-0.42,-0.42,-0.42,-0.42,-0.42,-2.87	Y,Y,Y,.,Y,.,.	5.29	-3.17	0.04882
12:49580482-49580482	T	missense_variant	TUBA1A	ENSG00000167552	Transcript	ENST00000301071.7	protein_coding	2/4	483	138	46	D/E	gaT/gaA	0.09	0.006	1.83023166883	0.278	2	0.296	10.75	16.17	0.928804	1.482197	0.14158	0.23606	T	0.31387	0.466073334217072	0.18133	0.88636082545208716	T,T,.,T,.,.,.	0.61358	0.24445,0.24445,.,0.056421,.,.,.	0.9874884	-0.639518558811809	0.18482	0.9341218	-0.629840573050827	0.18052	ENSG00000167552,ENSG00000167552,ENSG00000167552,ENSG00000167552,ENSG00000167552,ENSG00000167552,ENSG00000167552	ENSP00000301071,ENSP00000439020,ENSP00000446637,ENSP00000450268,ENSP00000446613,ENSP00000448725,ENSP00000449016	ENST00000301071,ENST00000295766,ENST00000550767,ENST00000547939,ENST00000546918,ENST00000552924,ENST00000550811	0.91478	T,T,T,T,T,T,D	-0.42,-0.42,-0.42,-0.42,-0.42,-0.42,-2.87	Y,Y,Y,.,Y,.,.	5.29	-3.17	0.04882
12:49580481-49580481	A	missense_variant	TUBA1A	ENSG00000167552	Transcript	ENST00000301071.7	protein_coding	2/4	484	139	47	D/Y	Gat/Tat	0.01	0.598	3.18632837919	0.278	-3	0.613	26.4	27.2	3.911036	3.934237	0.75631	0.79981	D	0.96394	0.999162435531616	0.39558	0.98249382818589448	D,D,.,T,.,.,.	0.87063	0.597761,0.597761,.,0.145713,.,.,.	6.957533	0.653052207112063	0.78839	6.429422	0.646255297420424	0.76127	ENSG00000167552,ENSG00000167552,ENSG00000167552,ENSG00000167552,ENSG00000167552,ENSG00000167552,ENSG00000167552	ENSP00000301071,ENSP00000439020,ENSP00000446637,ENSP00000450268,ENSP00000446613,ENSP00000448725,ENSP00000449016	ENST00000301071,ENST00000295766,ENST00000550767,ENST00000547939,ENST00000546918,ENST00000552924,ENST00000550811	0.91249	T,T,T,T,T,T,D	-0.63,-0.63,-0.63,-0.63,-0.63,-0.63,-2.83	Y,Y,Y,.,Y,.,.	5.29	5.29	0.74430
12:49580481-49580481	G	missense_variant	TUBA1A	ENSG00000167552	Transcript	ENST00000301071.7	protein_coding	2/4	484	139	47	D/H	Gat/Cat	0.03	0.031	2.18793986335	0.278	-1	0.366	23.8	24.0	3.191048	3.195106	0.56383	0.59380	D	0.77449	0.986823916435242	0.19505	0.90233141407847595	D,D,.,T,.,.,.	0.83834	0.532251,0.532251,.,0.116868,.,.,.	4.780316	0.455839138987979	0.65094	4.129071	0.364176794066073	0.59491	ENSG00000167552,ENSG00000167552,ENSG00000167552,ENSG00000167552,ENSG00000167552,ENSG00000167552,ENSG00000167552	ENSP00000301071,ENSP00000439020,ENSP00000446637,ENSP00000450268,ENSP00000446613,ENSP00000448725,ENSP00000449016	ENST00000301071,ENST00000295766,ENST00000550767,ENST00000547939,ENST00000546918,ENST00000552924,ENST00000550811	0.91134	T,T,T,T,T,T,D	-0.62,-0.62,-0.62,-0.62,-0.62,-0.62,-2.81	Y,Y,Y,.,Y,.,.	5.29	5.29	0.74430
12:49580481-49580481	T	missense_variant	TUBA1A	ENSG00000167552	Transcript	ENST00000301071.7	protein_coding	2/4	484	139	47	D/N	Gat/Aat	0.06	0.007	1.85426414979	0.278	1	0.323	23.1	23.3	2.849693	2.903092	0.48796	0.52540	D	0.61059	0.939270734786987	0.49680	0.98978475124758047	T,T,.,T,.,.,.	0.67680	0.304501,0.304501,.,0.063223,.,.,.	4.393514	0.404936902932818	0.61871	3.708714	0.286157452532698	0.55446	ENSG00000167552,ENSG00000167552,ENSG00000167552,ENSG00000167552,ENSG00000167552,ENSG00000167552,ENSG00000167552	ENSP00000301071,ENSP00000439020,ENSP00000446637,ENSP00000450268,ENSP00000446613,ENSP00000448725,ENSP00000449016	ENST00000301071,ENST00000295766,ENST00000550767,ENST00000547939,ENST00000546918,ENST00000552924,ENST00000550811	0.90792	T,T,T,T,T,T,D	-0.56,-0.56,-0.56,-0.56,-0.56,-0.56,-2.75	Y,Y,Y,.,Y,.,.	5.29	5.29	0.74430
12:49580480-49580480	A	missense_variant	TUBA1A	ENSG00000167552	Transcript	ENST00000301071.7	protein_coding	2/4	485	140	47	D/V	gAt/gTt	0	0.378	3.08621322631	0.278	-3	0.565	24.9	24.3	3.556183	3.291891	0.65545	0.61811	D	0.92063	0.997645318508148	0.33399	0.9732527439031966	D,D,.,T,.,.,.	0.85385	0.562645,0.562645,.,0.127394,.,.,.	4.962687	0.477766045028356	0.66520	4.477784	0.421274812093378	0.62593	ENSG00000167552,ENSG00000167552,ENSG00000167552,ENSG00000167552,ENSG00000167552,ENSG00000167552,ENSG00000167552	ENSP00000301071,ENSP00000439020,ENSP00000446637,ENSP00000450268,ENSP00000446613,ENSP00000448725,ENSP00000449016	ENST00000301071,ENST00000295766,ENST00000550767,ENST00000547939,ENST00000546918,ENST00000552924,ENST00000550811	0.91249	T,T,T,T,T,T,D	-0.62,-0.62,-0.62,-0.62,-0.62,-0.62,-2.83	Y,Y,Y,.,Y,.,.	5.29	5.29	0.74430
12:49580480-49580480	C	missense_variant	TUBA1A	ENSG00000167552	Transcript	ENST00000301071.7	protein_coding	2/4	485	140	47	D/G	gAt/gGt	0.05	0.019	2.31774924333	0.278	-1	0.346	24.5	23.9	3.438319	3.146938	0.62511	0.58189	D	0.64961	0.957247078418732	0.34842	0.97599488245872057	D,D,.,T,.,.,.	0.83579	0.527328,0.527328,.,0.080277,.,.,.	3.758166	0.307042061019529	0.55954	3.167505	0.168710709928967	0.49699	ENSG00000167552,ENSG00000167552,ENSG00000167552,ENSG00000167552,ENSG00000167552,ENSG00000167552,ENSG00000167552	ENSP00000301071,ENSP00000439020,ENSP00000446637,ENSP00000450268,ENSP00000446613,ENSP00000448725,ENSP00000449016	ENST00000301071,ENST00000295766,ENST00000550767,ENST00000547939,ENST00000546918,ENST00000552924,ENST00000550811	0.91134	T,T,T,T,T,T,D	-0.61,-0.61,-0.61,-0.61,-0.61,-0.61,-2.81	Y,Y,Y,.,Y,.,.	5.29	5.29	0.74430
12:49580480-49580480	G	missense_variant	TUBA1A	ENSG00000167552	Transcript	ENST00000301071.7	protein_coding	2/4	485	140	47	D/A	gAt/gCt	0.05	0.007	2.22499519009	0.278	-2	0.345	24.4	23.7	3.400369	3.076237	0.61551	0.56484	D	0.73070	0.979890584945679	0.25802	0.94924599355811901	D,D,.,T,.,.,.	0.85283	0.560576,0.560576,.,0.07886,.,.,.	3.694343	0.29610618396427	0.55313	3.097226	0.151996279220771	0.48906	ENSG00000167552,ENSG00000167552,ENSG00000167552,ENSG00000167552,ENSG00000167552,ENSG00000167552,ENSG00000167552	ENSP00000301071,ENSP00000439020,ENSP00000446637,ENSP00000450268,ENSP00000446613,ENSP00000448725,ENSP00000449016	ENST00000301071,ENST00000295766,ENST00000550767,ENST00000547939,ENST00000546918,ENST00000552924,ENST00000550811	0.90904	T,T,T,T,T,T,D	-0.46,-0.46,-0.46,-0.46,-0.46,-0.46,-2.77	Y,Y,Y,.,Y,.,.	5.29	5.29	0.74430
12:49580479-49580479	C	missense_variant	TUBA1A	ENSG00000167552	Transcript	ENST00000301071.7	protein_coding	2/4	486	141	47	D/E	gaT/gaG	0.11	0.001	1.78774544741	0.278	2	0.272	18.15	21.0	1.855428	2.143416	0.27827	0.35927	T	0.32468	0.495562165975571	0.22851	0.93187081813515149	T,T,.,T,.,.,.	0.54744	0.192319,0.192319,.,0.031597,.,.,.	1.925462	-0.14435517613095	0.33625	1.532399	-0.333935224266276	0.27868	ENSG00000167552,ENSG00000167552,ENSG00000167552,ENSG00000167552,ENSG00000167552,ENSG00000167552,ENSG00000167552	ENSP00000301071,ENSP00000439020,ENSP00000446637,ENSP00000450268,ENSP00000446613,ENSP00000448725,ENSP00000449016	ENST00000301071,ENST00000295766,ENST00000550767,ENST00000547939,ENST00000546918,ENST00000552924,ENST00000550811	0.90904	T,T,T,T,T,T,D	-0.45,-0.45,-0.45,-0.45,-0.45,-0.45,-2.77	Y,Y,Y,.,Y,.,.	5.29	4.36	0.51643
12:49580479-49580479	T	missense_variant	TUBA1A	ENSG00000167552	Transcript	ENST00000301071.7	protein_coding	2/4	486	141	47	D/E	gaT/gaA	0.11	0.001	1.78774544741	0.278	2	0.272	17.58	20.5	1.778713	2.079695	0.26441	0.34594	D	0.34691	0.5556680560112	0.22050	0.92589834331504905	T,T,.,T,.,.,.	0.54744	0.192319,0.192319,.,0.031597,.,.,.	1.925462	-0.14435517613095	0.33625	1.532399	-0.333935224266276	0.27868	ENSG00000167552,ENSG00000167552,ENSG00000167552,ENSG00000167552,ENSG00000167552,ENSG00000167552,ENSG00000167552	ENSP00000301071,ENSP00000439020,ENSP00000446637,ENSP00000450268,ENSP00000446613,ENSP00000448725,ENSP00000449016	ENST00000301071,ENST00000295766,ENST00000550767,ENST00000547939,ENST00000546918,ENST00000552924,ENST00000550811	0.90904	T,T,T,T,T,T,D	-0.45,-0.45,-0.45,-0.45,-0.45,-0.45,-2.77	Y,Y,Y,.,Y,.,.	5.29	4.36	0.51643
12:49580478-49580478	C	missense_variant	TUBA1A	ENSG00000167552	Transcript	ENST00000301071.7	protein_coding	2/4	487	142	48	S/A	Tcc/Gcc	0.23	0.011	1.66152371288	0.278	1	0.042	22.7	22.4	2.638514	2.443370	0.44263	0.42466	D	0.52682	0.876931369304657	0.24990	0.94509586267415047	T,T,.,T,.,.,.	0.48935	0.150059,0.150059,.,0.021384,.,.,.	3.548707	0.270338578306254	0.53815	2.747569	0.0642537768348543	0.44800	ENSG00000167552,ENSG00000167552,ENSG00000167552,ENSG00000167552,ENSG00000167552,ENSG00000167552,ENSG00000167552	ENSP00000301071,ENSP00000439020,ENSP00000446637,ENSP00000450268,ENSP00000446613,ENSP00000448725,ENSP00000449016	ENST00000301071,ENST00000295766,ENST00000550767,ENST00000547939,ENST00000546918,ENST00000552924,ENST00000550811	0.84267	T,T,T,T,T,T,D	-0.37,-0.37,-0.37,-0.37,-0.37,-0.37,-1.85	Y,Y,Y,.,Y,.,.	5.29	5.29	0.74430
12:49580478-49580478	G	missense_variant	TUBA1A	ENSG00000167552	Transcript	ENST00000301071.7	protein_coding	2/4	487	142	48	S/P	Tcc/Ccc	0.02	0.042	2.36001356848	0.278	-1	0.386	24.6	24.2	3.475185	3.256204	0.63452	0.60914	D	0.67185	0.965178668498993	0.42037	0.98485777990886247	T,T,.,T,.,.,.	0.63599	0.264243,0.264243,.,0.070425,.,.,.	4.679027	0.443105701558315	0.64277	3.900091	0.323010236666842	0.57332	ENSG00000167552,ENSG00000167552,ENSG00000167552,ENSG00000167552,ENSG00000167552,ENSG00000167552,ENSG00000167552	ENSP00000301071,ENSP00000439020,ENSP00000446637,ENSP00000450268,ENSP00000446613,ENSP00000448725,ENSP00000449016	ENST00000301071,ENST00000295766,ENST00000550767,ENST00000547939,ENST00000546918,ENST00000552924,ENST00000550811	0.87591	T,T,T,T,T,T,D	-0.51,-0.51,-0.51,-0.51,-0.51,-0.51,-2.29	Y,Y,Y,.,Y,.,.	5.29	5.29	0.74430
12:49580478-49580478	T	missense_variant	TUBA1A	ENSG00000167552	Transcript	ENST00000301071.7	protein_coding	2/4	487	142	48	S/T	Tcc/Acc	0.04	0.015	2.08176540196	0.278	1	0.349	23.6	23.5	3.103267	2.968834	0.54343	0.54029	D	0.75898	0.984666347503662	0.22781	0.93138404766144489	T,T,.,T,.,.,.	0.53750	0.184745,0.184745,.,0.026711,.,.,.	4.378918	0.402882777375783	0.61743	3.585665	0.261180920520134	0.54195	ENSG00000167552,ENSG00000167552,ENSG00000167552,ENSG00000167552,ENSG00000167552,ENSG00000167552,ENSG00000167552	ENSP00000301071,ENSP00000439020,ENSP00000446637,ENSP00000450268,ENSP00000446613,ENSP00000448725,ENSP00000449016	ENST00000301071,ENST00000295766,ENST00000550767,ENST00000547939,ENST00000546918,ENST00000552924,ENST00000550811	0.87433	T,T,T,T,T,T,D	-0.46,-0.46,-0.46,-0.46,-0.46,-0.46,-2.27	Y,Y,Y,.,Y,.,.	5.29	5.29	0.74430
12:49580477-49580477	A	missense_variant	TUBA1A	ENSG00000167552	Transcript	ENST00000301071.7	protein_coding	2/4	488	143	48	S/F	tCc/tTc	0.01	0.919	3.52078213034	0.278	-2	0.775	29.0	28.3	4.236187	4.072937	0.86558	0.84757	D	0.91171	0.997272193431854	0.75293	0.99618700546314909	D,D,.,T,.,.,.	0.83958	0.534656,0.534656,.,0.10985,.,.,.	14.4232	0.915346168461382	0.96206	12.76373	0.961884213389678	0.94446	ENSG00000167552,ENSG00000167552,ENSG00000167552,ENSG00000167552,ENSG00000167552,ENSG00000167552,ENSG00000167552	ENSP00000301071,ENSP00000439020,ENSP00000446637,ENSP00000450268,ENSP00000446613,ENSP00000448725,ENSP00000449016	ENST00000301071,ENST00000295766,ENST00000550767,ENST00000547939,ENST00000546918,ENST00000552924,ENST00000550811	0.87591	T,T,T,T,T,T,D	-0.53,-0.53,-0.53,-0.53,-0.53,-0.53,-2.29	Y,Y,Y,.,Y,.,.	5.29	5.29	0.74430
12:49580477-49580477	C	missense_variant	TUBA1A	ENSG00000167552	Transcript	ENST00000301071.7	protein_coding	2/4	488	143	48	S/C	tCc/tGc	0.04	0.042	3.19444626942	0.278	-1	0.351	24.4	24.1	3.392758	3.208551	0.61357	0.59700	D	0.69973	0.973130881786346	0.20353	0.91100995673192431	T,T,.,T,.,.,.	0.65245	0.27976,0.27976,.,0.069143,.,.,.	5.470622	0.532681625752645	0.70202	4.429024	0.413673390778648	0.62173	ENSG00000167552,ENSG00000167552,ENSG00000167552,ENSG00000167552,ENSG00000167552,ENSG00000167552,ENSG00000167552	ENSP00000301071,ENSP00000439020,ENSP00000446637,ENSP00000450268,ENSP00000446613,ENSP00000448725,ENSP00000449016	ENST00000301071,ENST00000295766,ENST00000550767,ENST00000547939,ENST00000546918,ENST00000552924,ENST00000550811	0.87591	T,T,T,T,T,T,D	-0.53,-0.53,-0.53,-0.53,-0.53,-0.53,-2.29	Y,Y,Y,.,Y,.,.	5.29	5.29	0.74430
12:49580477-49580477	T	missense_variant	TUBA1A	ENSG00000167552	Transcript	ENST00000301071.7	protein_coding	2/4	488	143	48	S/Y	tCc/tAc	0	0.944	4.21975213468	0.278	-2	0.833	27.9	27.6	4.116127	3.988337	0.82655	0.81871	D	0.87784	0.995638310909271	0.46301	0.98791302229472777	D,D,.,T,.,.,.	0.83958	0.534656,0.534656,.,0.137732,.,.,.	17.15022	0.970681460950587	0.97974	15.40551	1.04517012797492	0.96975	ENSG00000167552,ENSG00000167552,ENSG00000167552,ENSG00000167552,ENSG00000167552,ENSG00000167552,ENSG00000167552	ENSP00000301071,ENSP00000439020,ENSP00000446637,ENSP00000450268,ENSP00000446613,ENSP00000448725,ENSP00000449016	ENST00000301071,ENST00000295766,ENST00000550767,ENST00000547939,ENST00000546918,ENST00000552924,ENST00000550811	0.87512	T,T,T,T,T,T,D	-0.51,-0.51,-0.51,-0.51,-0.51,-0.51,-2.28	Y,Y,Y,.,Y,.,.	5.29	5.29	0.74430
12:49580475-49580475	C	missense_variant	TUBA1A	ENSG00000167552	Transcript	ENST00000301071.7	protein_coding	2/4	490	145	49	F/V	Ttc/Gtc	0.01	0.555	3.96447962958	0.278	-1	0.595	27.7	26.3	4.089018	3.809053	0.81701	0.75768	D	0.88365	0.995947539806366	0.36533	0.97870921884390882	D,D,.,T,.,.,.	0.85777	0.570641,0.570641,.,0.082687,.,.,.	5.82519	0.566242258601018	0.72535	5.014262	0.497256478194281	0.66928	ENSG00000167552,ENSG00000167552,ENSG00000167552,ENSG00000167552,ENSG00000167552,ENSG00000167552,ENSG00000167552	ENSP00000301071,ENSP00000439020,ENSP00000446637,ENSP00000450268,ENSP00000446613,ENSP00000448725,ENSP00000449016	ENST00000301071,ENST00000295766,ENST00000550767,ENST00000547939,ENST00000546918,ENST00000552924,ENST00000550811	0.98313	T,T,T,T,T,T,D	-0.3,-0.3,-0.3,-0.3,-0.3,-0.3,-4.89	Y,Y,Y,.,Y,.,.	5.29	5.29	0.74430
12:49580475-49580475	G	missense_variant	TUBA1A	ENSG00000167552	Transcript	ENST00000301071.7	protein_coding	2/4	490	145	49	F/L	Ttc/Ctc	0.05	0.048	2.91440076523	0.278	0	0.348	23.7	23.3	3.130170	2.900191	0.54957	0.52493	D	0.76655	0.985751152038574	0.37379	0.97988303078907568	D,D,.,T,.,.,.	0.84735	0.549787,0.549787,.,0.07748,.,.,.	3.952091	0.338980867908392	0.57848	3.129073	0.15960812519264	0.49267	ENSG00000167552,ENSG00000167552,ENSG00000167552,ENSG00000167552,ENSG00000167552,ENSG00000167552,ENSG00000167552	ENSP00000301071,ENSP00000439020,ENSP00000446637,ENSP00000450268,ENSP00000446613,ENSP00000448725,ENSP00000449016	ENST00000301071,ENST00000295766,ENST00000550767,ENST00000547939,ENST00000546918,ENST00000552924,ENST00000550811	0.98296	T,T,T,T,T,T,D	-0.23,-0.23,-0.23,-0.23,-0.23,-0.23,-4.88	Y,Y,Y,.,Y,.,.	5.29	5.29	0.74430
12:49580475-49580475	T	missense_variant	TUBA1A	ENSG00000167552	Transcript	ENST00000301071.7	protein_coding	2/4	490	145	49	F/I	Ttc/Atc	0.01	0.076	3.71460215636	0.278	0	0.411	24.7	24.3	3.507687	3.285368	0.64293	0.61647	D	0.81888	0.991573512554169	0.24620	0.9430621531036375	D,D,.,T,.,.,.	0.84939	0.553798,0.553798,.,0.078996,.,.,.	4.007488	0.347772101703529	0.58372	3.182529	0.172216104702736	0.49867	ENSG00000167552,ENSG00000167552,ENSG00000167552,ENSG00000167552,ENSG00000167552,ENSG00000167552,ENSG00000167552	ENSP00000301071,ENSP00000439020,ENSP00000446637,ENSP00000450268,ENSP00000446613,ENSP00000448725,ENSP00000449016	ENST00000301071,ENST00000295766,ENST00000550767,ENST00000547939,ENST00000546918,ENST00000552924,ENST00000550811	0.98313	T,T,T,T,T,T,D	-0.27,-0.27,-0.27,-0.27,-0.27,-0.27,-4.89	Y,Y,Y,.,Y,.,.	5.29	5.29	0.74430
12:49580474-49580474	C	missense_variant	TUBA1A	ENSG00000167552	Transcript	ENST00000301071.7	protein_coding	2/4	491	146	49	F/C	tTc/tGc	0	0.965	4.4416008843	0.278	-2	0.851	31	28.9	4.398302	4.139769	0.90075	0.86754	D	0.87204	0.995317697525024	0.37991	0.98066814659024448	D,D,.,T,.,.,.	0.86182	0.578957,0.578957,.,0.099413,.,.,.	11.92505	0.854170965689976	0.93256	11.32994	0.910692965072913	0.92273	ENSG00000167552,ENSG00000167552,ENSG00000167552,ENSG00000167552,ENSG00000167552,ENSG00000167552,ENSG00000167552	ENSP00000301071,ENSP00000439020,ENSP00000446637,ENSP00000450268,ENSP00000446613,ENSP00000448725,ENSP00000449016	ENST00000301071,ENST00000295766,ENST00000550767,ENST00000547939,ENST00000546918,ENST00000552924,ENST00000550811	0.98313	T,T,T,T,T,T,D	-0.37,-0.37,-0.37,-0.37,-0.37,-0.37,-4.89	Y,Y,Y,.,Y,.,.	5.29	5.29	0.74430
12:49580474-49580474	G	missense_variant	TUBA1A	ENSG00000167552	Transcript	ENST00000301071.7	protein_coding	2/4	491	146	49	F/S	tTc/tCc	0.02	0.241	4.99964404664	0.278	-2	0.408	25.8	25.0	3.787906	3.494690	0.71843	0.66961	D	0.93508	0.998207569122314	0.46688	0.98815233262831847	D,D,.,T,.,.,.	0.85873	0.572583,0.572583,.,0.090331,.,.,.	5.187302	0.503117095033195	0.68201	4.395652	0.408406107920738	0.61883	ENSG00000167552,ENSG00000167552,ENSG00000167552,ENSG00000167552,ENSG00000167552,ENSG00000167552,ENSG00000167552	ENSP00000301071,ENSP00000439020,ENSP00000446637,ENSP00000450268,ENSP00000446613,ENSP00000448725,ENSP00000449016	ENST00000301071,ENST00000295766,ENST00000550767,ENST00000547939,ENST00000546918,ENST00000552924,ENST00000550811	0.98313	T,T,T,T,T,T,D	-0.31,-0.31,-0.31,-0.31,-0.31,-0.31,-4.89	Y,Y,Y,.,Y,.,.	5.29	5.29	0.74430
12:49580474-49580474	T	missense_variant	TUBA1A	ENSG00000167552	Transcript	ENST00000301071.7	protein_coding	2/4	491	146	49	F/Y	tTc/tAc	0.08	0.048	2.1666736912	0.278	3	0.303	23.3	23.1	2.961550	2.763881	0.51202	0.49503	D	0.50230	0.850751042366028	0.22864	0.93197029505598694	T,T,.,T,.,.,.	0.61881	0.248928,0.248928,.,0.033173,.,.,.	4.226328	0.380978911475989	0.60393	3.420867	0.226143389808497	0.52469	ENSG00000167552,ENSG00000167552,ENSG00000167552,ENSG00000167552,ENSG00000167552,ENSG00000167552,ENSG00000167552	ENSP00000301071,ENSP00000439020,ENSP00000446637,ENSP00000450268,ENSP00000446613,ENSP00000448725,ENSP00000449016	ENST00000301071,ENST00000295766,ENST00000550767,ENST00000547939,ENST00000546918,ENST00000552924,ENST00000550811	0.98263	T,T,T,T,T,T,D	-0.33,-0.33,-0.33,-0.33,-0.33,-0.33,-4.86	Y,Y,Y,.,Y,.,.	5.29	5.29	0.74430
12:49580473-49580473	C	missense_variant	TUBA1A	ENSG00000167552	Transcript	ENST00000301071.7	protein_coding	2/4	492	147	49	F/L	ttC/ttG	0.05	0.048	2.91440076523	0.278	0	0.348	23.1	23.4	2.850676	2.918253	0.48824	0.52898	D	0.76352	0.985327124595642	0.46349	0.98794828874157814	D,D,.,T,.,.,.	0.84735	0.549787,0.549787,.,0.07748,.,.,.	3.355657	0.234258299689762	0.51759	2.726306	0.0586554317553095	0.44542	ENSG00000167552,ENSG00000167552,ENSG00000167552,ENSG00000167552,ENSG00000167552,ENSG00000167552,ENSG00000167552	ENSP00000301071,ENSP00000439020,ENSP00000446637,ENSP00000450268,ENSP00000446613,ENSP00000448725,ENSP00000449016	ENST00000301071,ENST00000295766,ENST00000550767,ENST00000547939,ENST00000546918,ENST00000552924,ENST00000550811	0.98296	T,T,T,T,T,T,D	-0.23,-0.23,-0.23,-0.23,-0.23,-0.23,-4.88	Y,Y,Y,.,Y,.,.	5.29	5.29	0.74430
12:49580473-49580473	T	missense_variant	TUBA1A	ENSG00000167552	Transcript	ENST00000301071.7	protein_coding	2/4	492	147	49	F/L	ttC/ttA	0.05	0.048	2.91440076523	0.278	0	0.348	23.4	23.7	2.970035	3.075611	0.51387	0.56484	D	0.76352	0.985327124595642	0.46080	0.98777650684865193	D,D,.,T,.,.,.	0.84735	0.549787,0.549787,.,0.07748,.,.,.	3.355657	0.234258299689762	0.51759	2.726306	0.0586554317553095	0.44542	ENSG00000167552,ENSG00000167552,ENSG00000167552,ENSG00000167552,ENSG00000167552,ENSG00000167552,ENSG00000167552	ENSP00000301071,ENSP00000439020,ENSP00000446637,ENSP00000450268,ENSP00000446613,ENSP00000448725,ENSP00000449016	ENST00000301071,ENST00000295766,ENST00000550767,ENST00000547939,ENST00000546918,ENST00000552924,ENST00000550811	0.98296	T,T,T,T,T,T,D	-0.23,-0.23,-0.23,-0.23,-0.23,-0.23,-4.88	Y,Y,Y,.,Y,.,.	5.29	5.29	0.74430
12:49580472-49580472	A	missense_variant	TUBA1A	ENSG00000167552	Transcript	ENST00000301071.7	protein_coding	2/4	493	148	50	N/Y	Aac/Tac	0.01	0.049	3.50374879105	0.278	-2	0.409	24.0	24.1	3.259300	3.218185	0.58024	0.59942	D	0.77922	0.987422347068787	0.30186	0.96541089149220605	D,D,.,T,.,.,.	0.88789	0.636253,0.636253,.,0.206994,.,.,.	3.902378	0.330993831661698	0.57369	3.532893	0.250211947664423	0.53647	ENSG00000167552,ENSG00000167552,ENSG00000167552,ENSG00000167552,ENSG00000167552,ENSG00000167552,ENSG00000167552	ENSP00000301071,ENSP00000439020,ENSP00000446637,ENSP00000450268,ENSP00000446613,ENSP00000448725,ENSP00000449016	ENST00000301071,ENST00000295766,ENST00000550767,ENST00000547939,ENST00000546918,ENST00000552924,ENST00000550811	0.84701	T,T,T,T,T,T,D	-0.51,-0.51,-0.51,-0.51,-0.51,-0.51,-1.91	Y,Y,Y,.,Y,.,.	5.29	5.29	0.74430
12:49580472-49580472	C	missense_variant	TUBA1A	ENSG00000167552	Transcript	ENST00000301071.7	protein_coding	2/4	493	148	50	N/D	Aac/Gac	0.08	0.007	2.09329602125	0.278	1	0.300	22.8	22.8	2.684913	2.614436	0.45272	0.46240	D	0.39727	0.678654134273529	0.39405	0.98232917868372283	T,T,.,T,.,.,.	0.62823	0.257228,0.257228,.,0.06859,.,.,.	2.985722	0.158150709595207	0.47576	2.445348	-0.0187140841945208	0.41008	ENSG00000167552,ENSG00000167552,ENSG00000167552,ENSG00000167552,ENSG00000167552,ENSG00000167552,ENSG00000167552	ENSP00000301071,ENSP00000439020,ENSP00000446637,ENSP00000450268,ENSP00000446613,ENSP00000448725,ENSP00000449016	ENST00000301071,ENST00000295766,ENST00000550767,ENST00000547939,ENST00000546918,ENST00000552924,ENST00000550811	0.84487	T,T,T,T,T,T,D	-0.37,-0.37,-0.37,-0.37,-0.37,-0.37,-1.88	Y,Y,Y,.,Y,.,.	5.29	5.29	0.74430
12:49580472-49580472	G	missense_variant	TUBA1A	ENSG00000167552	Transcript	ENST00000301071.7	protein_coding	2/4	493	148	50	N/H	Aac/Cac	0	0.478	3.01563215202	0.278	1	0.603	25.4	25.4	3.690702	3.623918	0.69102	0.70358	D	0.68962	0.970471680164337	0.34653	0.9756608241097946	T,T,.,T,.,.,.	0.70121	0.331105,0.331105,.,0.083905,.,.,.	4.538803	0.42479373012345	0.63113	4.205712	0.3773050681843	0.60193	ENSG00000167552,ENSG00000167552,ENSG00000167552,ENSG00000167552,ENSG00000167552,ENSG00000167552,ENSG00000167552	ENSP00000301071,ENSP00000439020,ENSP00000446637,ENSP00000450268,ENSP00000446613,ENSP00000448725,ENSP00000449016	ENST00000301071,ENST00000295766,ENST00000550767,ENST00000547939,ENST00000546918,ENST00000552924,ENST00000550811	0.84628	T,T,T,T,T,T,D	-0.49,-0.49,-0.49,-0.49,-0.49,-0.49,-1.9	Y,Y,Y,.,Y,.,.	5.29	5.29	0.74430
12:49580471-49580471	A	missense_variant	TUBA1A	ENSG00000167552	Transcript	ENST00000301071.7	protein_coding	2/4	494	149	50	N/I	aAc/aTc	0.01	0.497	3.02109504773	0.278	-3	0.572	25.4	25.2	3.704531	3.553908	0.69483	0.68512	D	0.80290	0.990078210830688	0.36486	0.97864323360440231	D,D,.,T,.,.,.	0.88820	0.636983,0.636983,.,0.233858,.,.,.	4.132169	0.366947699401319	0.59536	3.99907	0.341219468229167	0.58277	ENSG00000167552,ENSG00000167552,ENSG00000167552,ENSG00000167552,ENSG00000167552,ENSG00000167552,ENSG00000167552	ENSP00000301071,ENSP00000439020,ENSP00000446637,ENSP00000450268,ENSP00000446613,ENSP00000448725,ENSP00000449016	ENST00000301071,ENST00000295766,ENST00000550767,ENST00000547939,ENST00000546918,ENST00000552924,ENST00000550811	0.84628	T,T,T,T,T,T,D	-0.51,-0.51,-0.51,-0.51,-0.51,-0.51,-1.9	Y,Y,Y,.,Y,.,.	5.29	5.29	0.74430
12:49580471-49580471	C	missense_variant	TUBA1A	ENSG00000167552	Transcript	ENST00000301071.7	protein_coding	2/4	494	149	50	N/S	aAc/aGc	0.4	0.003	1.57511663091	0.278	1	0.016	19.89	19.22	2.083146	1.934436	0.32274	0.31639	T	0.23481	0.263807445764542	0.16457	0.86319233862994249	T,T,.,T,.,.,.	0.51809	0.170366,0.170366,.,0.028616,.,.,.	2.356907	-0.000652682710081343	0.39687	1.855565	-0.207512569848314	0.32826	ENSG00000167552,ENSG00000167552,ENSG00000167552,ENSG00000167552,ENSG00000167552,ENSG00000167552,ENSG00000167552	ENSP00000301071,ENSP00000439020,ENSP00000446637,ENSP00000450268,ENSP00000446613,ENSP00000448725,ENSP00000449016	ENST00000301071,ENST00000295766,ENST00000550767,ENST00000547939,ENST00000546918,ENST00000552924,ENST00000550811	0.83815	T,T,T,T,T,T,D	-0.25,-0.25,-0.25,-0.25,-0.25,-0.25,-1.79	Y,Y,Y,.,Y,.,.	5.29	5.29	0.74430
12:49580471-49580471	G	missense_variant	TUBA1A	ENSG00000167552	Transcript	ENST00000301071.7	protein_coding	2/4	494	149	50	N/T	aAc/aCc	0.18	0.005	1.92616862118	0.278	0	0.056	22.2	21.7	2.415134	2.241611	0.39373	0.38026	T	0.29268	0.408670753240585	0.22373	0.9283857443583643	T,T,.,T,.,.,.	0.62951	0.258369,0.258369,.,0.074479,.,.,.	2.636163	0.0754859503130315	0.43319	2.221382	-0.085405541907044	0.38030	ENSG00000167552,ENSG00000167552,ENSG00000167552,ENSG00000167552,ENSG00000167552,ENSG00000167552,ENSG00000167552	ENSP00000301071,ENSP00000439020,ENSP00000446637,ENSP00000450268,ENSP00000446613,ENSP00000448725,ENSP00000449016	ENST00000301071,ENST00000295766,ENST00000550767,ENST00000547939,ENST00000546918,ENST00000552924,ENST00000550811	0.84122	T,T,T,T,T,T,D	-0.46,-0.46,-0.46,-0.46,-0.46,-0.46,-1.83	Y,Y,Y,.,Y,.,.	5.29	5.29	0.74430
12:49580470-49580470	C	missense_variant	TUBA1A	ENSG00000167552	Transcript	ENST00000301071.7	protein_coding	2/4	495	150	50	N/K	aaC/aaG	0.04	0.3	2.57041727597	0.278	0	0.442	23.3	24.2	2.951524	3.236911	0.50988	0.60427	D	0.72085	0.977942168712616	0.39316	0.98222485933665515	T,T,.,T,.,.,.	0.72035	0.35299,0.35299,.,0.078044,.,.,.	4.888903	0.469051534571781	0.65951	4.284978	0.390496159572582	0.60907	ENSG00000167552,ENSG00000167552,ENSG00000167552,ENSG00000167552,ENSG00000167552,ENSG00000167552,ENSG00000167552	ENSP00000301071,ENSP00000439020,ENSP00000446637,ENSP00000450268,ENSP00000446613,ENSP00000448725,ENSP00000449016	ENST00000301071,ENST00000295766,ENST00000550767,ENST00000547939,ENST00000546918,ENST00000552924,ENST00000550811	0.84341	T,T,T,T,T,T,D	-0.37,-0.37,-0.37,-0.37,-0.37,-0.37,-1.86	Y,Y,Y,.,Y,.,.	5.29	5.29	0.74430
12:49580470-49580470	T	missense_variant	TUBA1A	ENSG00000167552	Transcript	ENST00000301071.7	protein_coding	2/4	495	150	50	N/K	aaC/aaA	0.04	0.3	2.57041727597	0.278	0	0.442	23.4	24.4	3.000909	3.315973	0.52061	0.62413	D	0.72469	0.978722751140594	0.40740	0.98370613627135017	T,T,.,T,.,.,.	0.72035	0.35299,0.35299,.,0.078044,.,.,.	4.888903	0.469051534571781	0.65951	4.284978	0.390496159572582	0.60907	ENSG00000167552,ENSG00000167552,ENSG00000167552,ENSG00000167552,ENSG00000167552,ENSG00000167552,ENSG00000167552	ENSP00000301071,ENSP00000439020,ENSP00000446637,ENSP00000450268,ENSP00000446613,ENSP00000448725,ENSP00000449016	ENST00000301071,ENST00000295766,ENST00000550767,ENST00000547939,ENST00000546918,ENST00000552924,ENST00000550811	0.84341	T,T,T,T,T,T,D	-0.37,-0.37,-0.37,-0.37,-0.37,-0.37,-1.86	Y,Y,Y,.,Y,.,.	5.29	5.29	0.74430
12:49580469-49580469	A	missense_variant	TUBA1A	ENSG00000167552	Transcript	ENST00000301071.7	protein_coding	2/4	496	151	51	T/S	Acc/Tcc	0.02	0.681	2.0305426451	0.278	1	0.626	25.8	25.1	3.801476	3.540729	0.72239	0.68150	D	0.75685	0.984341323375702	0.41654	0.98453974254343091	D,D,.,T,.,.,.	0.84722	0.549543,0.549543,.,0.083568,.,.,.	6.122182	0.591800299749441	0.74350	5.419565	0.546597742569654	0.69874	ENSG00000167552,ENSG00000167552,ENSG00000167552,ENSG00000167552,ENSG00000167552,ENSG00000167552,ENSG00000167552	ENSP00000301071,ENSP00000439020,ENSP00000446637,ENSP00000450268,ENSP00000446613,ENSP00000448725,ENSP00000449016	ENST00000301071,ENST00000295766,ENST00000550767,ENST00000547939,ENST00000546918,ENST00000552924,ENST00000550811	0.92208	T,T,T,T,T,T,D	-0.37,-0.37,-0.37,-0.37,-0.37,-0.37,-3.01	Y,Y,Y,.,Y,.,.	5.29	5.29	0.74430
12:49580469-49580469	C	missense_variant	TUBA1A	ENSG00000167552	Transcript	ENST00000301071.7	protein_coding	2/4	496	151	51	T/A	Acc/Gcc	0.02	0.102	2.5862836791	0.278	0	0.391	24.1	23.4	3.299936	2.946880	0.59029	0.53521	D	0.71781	0.977306067943573	0.23053	0.93328973555386951	D,D,.,T,.,.,.	0.83822	0.532001,0.532001,.,0.092477,.,.,.	4.328716	0.395784971144254	0.61305	3.624341	0.26912992077718	0.54592	ENSG00000167552,ENSG00000167552,ENSG00000167552,ENSG00000167552,ENSG00000167552,ENSG00000167552,ENSG00000167552	ENSP00000301071,ENSP00000439020,ENSP00000446637,ENSP00000450268,ENSP00000446613,ENSP00000448725,ENSP00000449016	ENST00000301071,ENST00000295766,ENST00000550767,ENST00000547939,ENST00000546918,ENST00000552924,ENST00000550811	0.92057	T,T,T,T,T,T,D	-0.35,-0.35,-0.35,-0.35,-0.35,-0.35,-2.98	Y,Y,Y,.,Y,.,.	5.29	5.29	0.74430
12:49580469-49580469	G	missense_variant	TUBA1A	ENSG00000167552	Transcript	ENST00000301071.7	protein_coding	2/4	496	151	51	T/P	Acc/Ccc	0.01	0.966	4.31666214769	0.278	-1	0.814	29.3	26.9	4.267599	3.893088	0.87426	0.78561	D	0.92037	0.997636675834656	0.52027	0.99083526209173423	D,D,.,T,.,.,.	0.85942	0.574026,0.574026,.,0.105636,.,.,.	11.48262	0.841910069859286	0.92535	11.4375	0.914735481025439	0.92463	ENSG00000167552,ENSG00000167552,ENSG00000167552,ENSG00000167552,ENSG00000167552,ENSG00000167552,ENSG00000167552	ENSP00000301071,ENSP00000439020,ENSP00000446637,ENSP00000450268,ENSP00000446613,ENSP00000448725,ENSP00000449016	ENST00000301071,ENST00000295766,ENST00000550767,ENST00000547939,ENST00000546918,ENST00000552924,ENST00000550811	0.92208	T,T,T,T,T,T,D	-0.4,-0.4,-0.4,-0.4,-0.4,-0.4,-3.01	Y,Y,Y,.,Y,.,.	5.29	5.29	0.74430
12:49580468-49580468	A	missense_variant	TUBA1A	ENSG00000167552	Transcript	ENST00000301071.7	protein_coding	2/4	497	152	51	T/I	aCc/aTc	0	0.97	3.52078213034	0.278	-1	0.857	27.8	26.8	4.110558	3.882484	0.82452	0.78192	D	0.93671	0.99826580286026	0.74694	0.99609081504151509	D,D,.,T,.,.,.	0.85990	0.574993,0.574993,.,0.099044,.,.,.	15.77849	0.944085508279389	0.97222	13.97116	1.00159873611717	0.95792	ENSG00000167552,ENSG00000167552,ENSG00000167552,ENSG00000167552,ENSG00000167552,ENSG00000167552,ENSG00000167552	ENSP00000301071,ENSP00000439020,ENSP00000446637,ENSP00000450268,ENSP00000446613,ENSP00000448725,ENSP00000449016	ENST00000301071,ENST00000295766,ENST00000550767,ENST00000547939,ENST00000546918,ENST00000552924,ENST00000550811	0.92307	T,T,T,T,T,T,D	-0.34,-0.34,-0.34,-0.34,-0.34,-0.34,-3.03	Y,Y,Y,.,Y,.,.	5.29	5.29	0.74430
12:49580468-49580468	C	missense_variant	TUBA1A	ENSG00000167552	Transcript	ENST00000301071.7	protein_coding	2/4	497	152	51	T/S	aCc/aGc	0.02	0.681	2.0305426451	0.278	1	0.626	26.0	25.3	3.831474	3.575568	0.73139	0.69073	D	0.77915	0.987411201000214	0.45069	0.98712509553952199	D,D,.,T,.,.,.	0.84722	0.549543,0.549543,.,0.083568,.,.,.	7.963955	0.711029807589335	0.83215	6.60415	0.660783805501672	0.77068	ENSG00000167552,ENSG00000167552,ENSG00000167552,ENSG00000167552,ENSG00000167552,ENSG00000167552,ENSG00000167552	ENSP00000301071,ENSP00000439020,ENSP00000446637,ENSP00000450268,ENSP00000446613,ENSP00000448725,ENSP00000449016	ENST00000301071,ENST00000295766,ENST00000550767,ENST00000547939,ENST00000546918,ENST00000552924,ENST00000550811	0.92208	T,T,T,T,T,T,D	-0.37,-0.37,-0.37,-0.37,-0.37,-0.37,-3.01	Y,Y,Y,.,Y,.,.	5.29	5.29	0.74430
12:49580468-49580468	T	missense_variant	TUBA1A	ENSG00000167552	Transcript	ENST00000301071.7	protein_coding	2/4	497	152	51	T/N	aCc/aAc	0.01	0.975	3.556994303	0.278	0	0.823	26.7	25.9	3.957964	3.722621	0.77182	0.73099	D	0.94420	0.99853789806366	0.50655	0.9902479641416928	D,D,.,T,.,.,.	0.84439	0.544025,0.544025,.,0.111489,.,.,.	17.26221	0.972732509895276	0.98026	15.46286	1.04682234561174	0.97015	ENSG00000167552,ENSG00000167552,ENSG00000167552,ENSG00000167552,ENSG00000167552,ENSG00000167552,ENSG00000167552	ENSP00000301071,ENSP00000439020,ENSP00000446637,ENSP00000450268,ENSP00000446613,ENSP00000448725,ENSP00000449016	ENST00000301071,ENST00000295766,ENST00000550767,ENST00000547939,ENST00000546918,ENST00000552924,ENST00000550811	0.92357	T,T,T,T,T,T,D	-0.4,-0.4,-0.4,-0.4,-0.4,-0.4,-3.04	Y,Y,Y,.,Y,.,.	5.29	5.29	0.74430
12:49580466-49580466	C	missense_variant	TUBA1A	ENSG00000167552	Transcript	ENST00000301071.7	protein_coding	2/4	499	154	52	F/V	Ttc/Gtc	0	0.956	4.31666214769	0.278	-1	0.844	29.0	27.4	4.234765	3.962760	0.86506	0.81002	D	0.96125	0.999084234237671	0.43427	0.98595590144336409	D,D,.,T,.,.,.	0.89174	0.645389,0.645389,.,0.177862,.,.,.	14.5401	0.917926419575127	0.96306	14.29758	1.01182045396862	0.96097	ENSG00000167552,ENSG00000167552,ENSG00000167552,ENSG00000167552,ENSG00000167552,ENSG00000167552,ENSG00000167552	ENSP00000301071,ENSP00000439020,ENSP00000446637,ENSP00000450268,ENSP00000446613,ENSP00000448725,ENSP00000449016	ENST00000301071,ENST00000295766,ENST00000550767,ENST00000547939,ENST00000546918,ENST00000552924,ENST00000550811	0.92057	T,T,T,T,T,T,D	-0.84,-0.84,-0.84,-0.84,-0.84,-0.84,-2.98	Y,Y,Y,.,Y,.,.	5.29	5.29	0.74430
12:49580466-49580466	G	missense_variant	TUBA1A	ENSG00000167552	Transcript	ENST00000301071.7	protein_coding	2/4	499	154	52	F/L	Ttc/Ctc	0.01	0.337	3.87732945386	0.278	0	0.512	25.6	25.0	3.742163	3.492169	0.70530	0.66906	D	0.91570	0.997446179389954	0.45572	0.9874524246838926	D,D,.,T,.,.,.	0.86923	0.594707,0.594707,.,0.140942,.,.,.	6.339082	0.609086378334312	0.75601	5.604618	0.567136532415973	0.71131	ENSG00000167552,ENSG00000167552,ENSG00000167552,ENSG00000167552,ENSG00000167552,ENSG00000167552,ENSG00000167552	ENSP00000301071,ENSP00000439020,ENSP00000446637,ENSP00000450268,ENSP00000446613,ENSP00000448725,ENSP00000449016	ENST00000301071,ENST00000295766,ENST00000550767,ENST00000547939,ENST00000546918,ENST00000552924,ENST00000550811	0.91956	T,T,T,T,T,T,D	-0.77,-0.77,-0.77,-0.77,-0.77,-0.77,-2.96	Y,Y,Y,.,Y,.,.	5.29	5.29	0.74430
12:49580466-49580466	T	missense_variant	TUBA1A	ENSG00000167552	Transcript	ENST00000301071.7	protein_coding	2/4	499	154	52	F/I	Ttc/Atc	0.01	0.851	4.31666214769	0.278	0	0.733	28.7	27.3	4.202170	3.948840	0.85527	0.80510	D	0.97351	0.999421715736389	0.34363	0.97513104629912417	D,D,.,T,.,.,.	0.87310	0.60313,0.60313,.,0.175981,.,.,.	12.88824	0.879162303017822	0.94599	12.51584	0.953385570941292	0.94120	ENSG00000167552,ENSG00000167552,ENSG00000167552,ENSG00000167552,ENSG00000167552,ENSG00000167552,ENSG00000167552	ENSP00000301071,ENSP00000439020,ENSP00000446637,ENSP00000450268,ENSP00000446613,ENSP00000448725,ENSP00000449016	ENST00000301071,ENST00000295766,ENST00000550767,ENST00000547939,ENST00000546918,ENST00000552924,ENST00000550811	0.92057	T,T,T,T,T,T,D	-0.86,-0.86,-0.86,-0.86,-0.86,-0.86,-2.98	Y,Y,Y,.,Y,.,.	5.29	5.29	0.74430
12:49580465-49580465	C	missense_variant	TUBA1A	ENSG00000167552	Transcript	ENST00000301071.7	protein_coding	2/4	500	155	52	F/C	tTc/tGc	0	0.994	4.61769214335	0.278	-2	0.897	31	29.0	4.407437	4.148177	0.90204	0.86986	D	0.92263	0.99772447347641	0.38086	0.98078830311864573	D,D,.,T,.,.,.	0.92648	0.735988,0.735988,.,0.306562,.,.,.	18.25627	0.990244452102321	0.98430	18.54558	1.12256998766089	0.98531	ENSG00000167552,ENSG00000167552,ENSG00000167552,ENSG00000167552,ENSG00000167552,ENSG00000167552,ENSG00000167552	ENSP00000301071,ENSP00000439020,ENSP00000446637,ENSP00000450268,ENSP00000446613,ENSP00000448725,ENSP00000449016	ENST00000301071,ENST00000295766,ENST00000550767,ENST00000547939,ENST00000546918,ENST00000552924,ENST00000550811	0.92158	T,T,T,T,T,T,D	-0.94,-0.94,-0.94,-0.94,-0.94,-0.94,-3.0	Y,Y,Y,.,Y,.,.	5.29	5.29	0.74430
12:49580465-49580465	G	missense_variant	TUBA1A	ENSG00000167552	Transcript	ENST00000301071.7	protein_coding	2/4	500	155	52	F/S	tTc/tCc	0	0.989	4.99964404664	0.278	-2	0.884	32	29.3	4.489136	4.181566	0.91146	0.87824	D	0.97004	0.999339163303375	0.82904	0.99733253476272798	D,D,.,T,.,.,.	0.91318	0.699045,0.699045,.,0.236481,.,.,.	16.8364	0.964803739055312	0.97823	16.80398	1.08300142229656	0.97806	ENSG00000167552,ENSG00000167552,ENSG00000167552,ENSG00000167552,ENSG00000167552,ENSG00000167552,ENSG00000167552	ENSP00000301071,ENSP00000439020,ENSP00000446637,ENSP00000450268,ENSP00000446613,ENSP00000448725,ENSP00000449016	ENST00000301071,ENST00000295766,ENST00000550767,ENST00000547939,ENST00000546918,ENST00000552924,ENST00000550811	0.91903	T,T,T,T,T,T,D	-0.9,-0.9,-0.9,-0.9,-0.9,-0.9,-2.95	Y,Y,Y,.,Y,.,.	5.29	5.29	0.74430
12:49580465-49580465	T	missense_variant	TUBA1A	ENSG00000167552	Transcript	ENST00000301071.7	protein_coding	2/4	500	155	52	F/Y	tTc/tAc	0	0.963	3.71460215636	0.278	3	0.850	28.7	27.4	4.201148	3.967686	0.85485	0.81153	D	0.77035	0.986271262168884	0.47545	0.98865570818230242	T,T,.,T,.,.,.	0.67959	0.307435,0.307435,.,0.056045,.,.,.	10.2739	0.805022295931496	0.90140	9.481378	0.833961311136043	0.88176	ENSG00000167552,ENSG00000167552,ENSG00000167552,ENSG00000167552,ENSG00000167552,ENSG00000167552,ENSG00000167552	ENSP00000301071,ENSP00000439020,ENSP00000446637,ENSP00000450268,ENSP00000446613,ENSP00000448725,ENSP00000449016	ENST00000301071,ENST00000295766,ENST00000550767,ENST00000547939,ENST00000546918,ENST00000552924,ENST00000550811	0.91956	T,T,T,T,T,T,D	-0.85,-0.85,-0.85,-0.85,-0.85,-0.85,-2.96	Y,Y,Y,.,Y,.,.	5.29	5.29	0.74430
12:49580464-49580464	C	missense_variant	TUBA1A	ENSG00000167552	Transcript	ENST00000301071.7	protein_coding	2/4	501	156	52	F/L	ttC/ttG	0.01	0.337	3.87732945386	0.278	0	0.512	24.5	24.8	3.418426	3.440866	0.62008	0.65588	D	0.88676	0.996101975440979	0.52828	0.99114543458537707	D,D,.,T,.,.,.	0.86923	0.594707,0.594707,.,0.140942,.,.,.	5.60727	0.546065002062318	0.71123	5.085046	0.506329874020939	0.67463	ENSG00000167552,ENSG00000167552,ENSG00000167552,ENSG00000167552,ENSG00000167552,ENSG00000167552,ENSG00000167552	ENSP00000301071,ENSP00000439020,ENSP00000446637,ENSP00000450268,ENSP00000446613,ENSP00000448725,ENSP00000449016	ENST00000301071,ENST00000295766,ENST00000550767,ENST00000547939,ENST00000546918,ENST00000552924,ENST00000550811	0.91956	T,T,T,T,T,T,D	-0.77,-0.77,-0.77,-0.77,-0.77,-0.77,-2.96	Y,Y,Y,.,Y,.,.	5.29	5.29	0.74430
12:49580464-49580464	T	missense_variant	TUBA1A	ENSG00000167552	Transcript	ENST00000301071.7	protein_coding	2/4	501	156	52	F/L	ttC/ttA	0.01	0.337	3.87732945386	0.278	0	0.512	24.5	24.9	3.427902	3.475318	0.62248	0.66467	D	0.88676	0.996101975440979	0.51551	0.9906346229404428	D,D,.,T,.,.,.	0.86923	0.594707,0.594707,.,0.140942,.,.,.	5.60727	0.546065002062318	0.71123	5.085046	0.506329874020939	0.67463	ENSG00000167552,ENSG00000167552,ENSG00000167552,ENSG00000167552,ENSG00000167552,ENSG00000167552,ENSG00000167552	ENSP00000301071,ENSP00000439020,ENSP00000446637,ENSP00000450268,ENSP00000446613,ENSP00000448725,ENSP00000449016	ENST00000301071,ENST00000295766,ENST00000550767,ENST00000547939,ENST00000546918,ENST00000552924,ENST00000550811	0.91956	T,T,T,T,T,T,D	-0.77,-0.77,-0.77,-0.77,-0.77,-0.77,-2.96	Y,Y,Y,.,Y,.,.	5.29	5.29	0.74430
12:49580463-49580463	C	missense_variant	TUBA1A	ENSG00000167552	Transcript	ENST00000301071.7	protein_coding	2/4	502	157	53	F/V	Ttc/Gtc	0	1	4.31666214769	0.278	-1	0.945	29.0	27.5	4.239703	3.975437	0.86649	0.81419	D	0.98254	0.999639868736267	0.44220	0.98653195559374596	D,D,.,T,.,.,.	0.92875	0.742364,0.742364,.,0.315737,.,.,.	18.69821	0.997657541534253	0.98582	19.16192	1.13454662968215	0.98725	ENSG00000167552,ENSG00000167552,ENSG00000167552,ENSG00000167552,ENSG00000167552,ENSG00000167552,ENSG00000167552	ENSP00000301071,ENSP00000439020,ENSP00000446637,ENSP00000450268,ENSP00000446613,ENSP00000448725,ENSP00000449016	ENST00000301071,ENST00000295766,ENST00000550767,ENST00000547939,ENST00000546918,ENST00000552924,ENST00000550811	0.98296	D,D,D,D,D,D,D	-1.58,-1.58,-1.58,-1.58,-1.58,-1.58,-4.88	Y,Y,Y,.,Y,.,.	5.29	5.29	0.74430
12:49580463-49580463	G	missense_variant	TUBA1A	ENSG00000167552	Transcript	ENST00000301071.7	protein_coding	2/4	502	157	53	F/L	Ttc/Ctc	0.01	0.999	3.87732945386	0.278	0	0.896	29.8	28.3	4.332429	4.070320	0.88929	0.84688	D	0.98162	0.999612152576447	0.87661	0.99791049685981448	D,D,.,T,.,.,.	0.89147	0.644733,0.644733,.,0.224247,.,.,.	14.29023	0.912355030795984	0.96088	13.95248	1.00100690949279	0.95774	ENSG00000167552,ENSG00000167552,ENSG00000167552,ENSG00000167552,ENSG00000167552,ENSG00000167552,ENSG00000167552	ENSP00000301071,ENSP00000439020,ENSP00000446637,ENSP00000450268,ENSP00000446613,ENSP00000448725,ENSP00000449016	ENST00000301071,ENST00000295766,ENST00000550767,ENST00000547939,ENST00000546918,ENST00000552924,ENST00000550811	0.98279	D,D,D,D,D,D,D	-1.57,-1.57,-1.57,-1.57,-1.57,-1.57,-4.87	Y,Y,Y,.,Y,.,.	5.29	5.29	0.74430
12:49580463-49580463	T	missense_variant	TUBA1A	ENSG00000167552	Transcript	ENST00000301071.7	protein_coding	2/4	502	157	53	F/I	Ttc/Atc	0	0.999	4.31666214769	0.278	0	0.935	29.2	27.9	4.253525	4.021112	0.87039	0.83031	D	0.98254	0.999637961387634	0.36928	0.97926844407378988	D,D,.,T,.,.,.	0.91902	0.715068,0.715068,.,0.313898,.,.,.	15.4069	0.936486853549485	0.96976	15.1844	1.03876230170709	0.96818	ENSG00000167552,ENSG00000167552,ENSG00000167552,ENSG00000167552,ENSG00000167552,ENSG00000167552,ENSG00000167552	ENSP00000301071,ENSP00000439020,ENSP00000446637,ENSP00000450268,ENSP00000446613,ENSP00000448725,ENSP00000449016	ENST00000301071,ENST00000295766,ENST00000550767,ENST00000547939,ENST00000546918,ENST00000552924,ENST00000550811	0.98296	D,D,D,D,D,D,D	-1.56,-1.56,-1.56,-1.56,-1.56,-1.56,-4.88	Y,Y,Y,.,Y,.,.	5.29	5.29	0.74430
12:49580462-49580462	C	missense_variant	TUBA1A	ENSG00000167552	Transcript	ENST00000301071.7	protein_coding	2/4	503	158	53	F/C	tTc/tGc	0	1	4.61769214335	0.278	-2	0.945	31	29.0	4.393790	4.147295	0.90008	0.86957	D	0.98068	0.999592363834381	0.38078	0.98077332858441113	D,D,.,T,.,.,.	0.93720	0.766596,0.766596,.,0.388548,.,.,.	16.55564	0.959461957324979	0.97678	16.50037	1.07523279149585	0.97648	ENSG00000167552,ENSG00000167552,ENSG00000167552,ENSG00000167552,ENSG00000167552,ENSG00000167552,ENSG00000167552	ENSP00000301071,ENSP00000439020,ENSP00000446637,ENSP00000450268,ENSP00000446613,ENSP00000448725,ENSP00000449016	ENST00000301071,ENST00000295766,ENST00000550767,ENST00000547939,ENST00000546918,ENST00000552924,ENST00000550811	0.98313	D,D,D,D,D,D,D	-1.63,-1.63,-1.63,-1.63,-1.63,-1.63,-4.89	Y,Y,Y,.,Y,.,.	5.29	5.29	0.74430
12:49580462-49580462	G	missense_variant	TUBA1A	ENSG00000167552	Transcript	ENST00000301071.7	protein_coding	2/4	503	158	53	F/S	tTc/tCc	0	1	4.99964404664	0.278	-2	0.945	32	29.1	4.459784	4.162915	0.90851	0.87376	D	0.95793	0.998987972736359	0.83264	0.99737511646584365	D,D,.,T,.,.,.	0.93720	0.766596,0.766596,.,0.408329,.,.,.	16.45747	0.957578429097339	0.97624	16.4167	1.07302836350595	0.97602	ENSG00000167552,ENSG00000167552,ENSG00000167552,ENSG00000167552,ENSG00000167552,ENSG00000167552,ENSG00000167552	ENSP00000301071,ENSP00000439020,ENSP00000446637,ENSP00000450268,ENSP00000446613,ENSP00000448725,ENSP00000449016	ENST00000301071,ENST00000295766,ENST00000550767,ENST00000547939,ENST00000546918,ENST00000552924,ENST00000550811	0.98296	D,D,D,D,D,D,D	-1.62,-1.62,-1.62,-1.62,-1.62,-1.62,-4.88	Y,Y,Y,.,Y,.,.	5.29	5.29	0.74430
12:49580462-49580462	T	missense_variant	TUBA1A	ENSG00000167552	Transcript	ENST00000301071.7	protein_coding	2/4	503	158	53	F/Y	tTc/tAc	0.02	0.999	3.71460215636	0.278	3	0.873	28.5	27.4	4.187027	3.967124	0.85043	0.81153	D	0.73038	0.979832530021667	0.48639	0.98924851393428348	T,T,.,T,.,.,.	0.67787	0.305616,0.305616,.,0.076521,.,.,.	11.39569	0.839441810356825	0.92385	10.72858	0.887357929083948	0.91127	ENSG00000167552,ENSG00000167552,ENSG00000167552,ENSG00000167552,ENSG00000167552,ENSG00000167552,ENSG00000167552	ENSP00000301071,ENSP00000439020,ENSP00000446637,ENSP00000450268,ENSP00000446613,ENSP00000448725,ENSP00000449016	ENST00000301071,ENST00000295766,ENST00000550767,ENST00000547939,ENST00000546918,ENST00000552924,ENST00000550811	0.98263	D,D,D,D,D,D,D	-1.51,-1.51,-1.51,-1.51,-1.51,-1.51,-4.86	Y,Y,Y,.,Y,.,.	5.29	5.29	0.74430
12:49580461-49580461	C	missense_variant	TUBA1A	ENSG00000167552	Transcript	ENST00000301071.7	protein_coding	2/4	504	159	53	F/L	ttC/ttG	0.01	0.999	3.87732945386	0.278	0	0.896	28.3	25.4	4.164248	3.624187	0.84292	0.70358	D	0.97117	0.999360024929047	0.83337	0.99738651550942137	D,D,.,T,.,.,.	0.89147	0.644733,0.644733,.,0.224247,.,.,.	7.589779	0.691142419225029	0.81706	8.988578	0.810451841574844	0.86757	ENSG00000167552,ENSG00000167552,ENSG00000167552,ENSG00000167552,ENSG00000167552,ENSG00000167552,ENSG00000167552	ENSP00000301071,ENSP00000439020,ENSP00000446637,ENSP00000450268,ENSP00000446613,ENSP00000448725,ENSP00000449016	ENST00000301071,ENST00000295766,ENST00000550767,ENST00000547939,ENST00000546918,ENST00000552924,ENST00000550811	0.98279	D,D,D,D,D,D,D	-1.57,-1.57,-1.57,-1.57,-1.57,-1.57,-4.87	Y,Y,Y,.,Y,.,.	5.29	3.43	0.38372
12:49580461-49580461	T	missense_variant	TUBA1A	ENSG00000167552	Transcript	ENST00000301071.7	protein_coding	2/4	504	159	53	F/L	ttC/ttA	0.01	0.999	3.87732945386	0.278	0	0.896	29.2	26.0	4.260275	3.755527	0.87223	0.74093	D	0.97117	0.999360024929047	0.82195	0.99723142859825642	D,D,.,T,.,.,.	0.89147	0.644733,0.644733,.,0.224247,.,.,.	7.589779	0.691142419225029	0.81706	8.988578	0.810451841574844	0.86757	ENSG00000167552,ENSG00000167552,ENSG00000167552,ENSG00000167552,ENSG00000167552,ENSG00000167552,ENSG00000167552	ENSP00000301071,ENSP00000439020,ENSP00000446637,ENSP00000450268,ENSP00000446613,ENSP00000448725,ENSP00000449016	ENST00000301071,ENST00000295766,ENST00000550767,ENST00000547939,ENST00000546918,ENST00000552924,ENST00000550811	0.98279	D,D,D,D,D,D,D	-1.57,-1.57,-1.57,-1.57,-1.57,-1.57,-4.87	Y,Y,Y,.,Y,.,.	5.29	3.43	0.38372
12:49580460-49580460	A	missense_variant	TUBA1A	ENSG00000167552	Transcript	ENST00000301071.7	protein_coding	2/4	505	160	54	S/C	Agt/Tgt	0.07	0.074	1.9792028864	0.278	-1	0.324	22.7	22.9	2.647662	2.698447	0.44468	0.48073	D	0.67822	0.967172563076019	0.21182	0.91866767994915499	T,T,.,T,.,.,.	0.66258	0.289798,0.289798,.,0.094374,.,.,.	3.638242	0.286342951568935	0.54740	3.368031	0.214514120846251	0.51904	ENSG00000167552,ENSG00000167552,ENSG00000167552,ENSG00000167552,ENSG00000167552,ENSG00000167552,ENSG00000167552	ENSP00000301071,ENSP00000439020,ENSP00000446637,ENSP00000450268,ENSP00000446613,ENSP00000448725,ENSP00000449016	ENST00000301071,ENST00000295766,ENST00000550767,ENST00000547939,ENST00000546918,ENST00000552924,ENST00000550811	0.91696	T,T,T,T,T,T,D	-0.56,-0.56,-0.56,-0.56,-0.56,-0.56,-2.91	Y,Y,Y,.,Y,.,.	5.29	5.29	0.74430
12:49580460-49580460	C	missense_variant	TUBA1A	ENSG00000167552	Transcript	ENST00000301071.7	protein_coding	2/4	505	160	54	S/G	Agt/Ggt	0.01	0.413	1.79585121615	0.278	0	0.539	25.1	25.6	3.623396	3.672657	0.67304	0.71684	D	0.82813	0.992356181144714	0.41826	0.98467982508576279	T,T,.,T,.,.,.	0.72395	0.357216,0.357216,.,0.08076,.,.,.	4.420326	0.408664502796735	0.62105	4.253264	0.385264478202147	0.60622	ENSG00000167552,ENSG00000167552,ENSG00000167552,ENSG00000167552,ENSG00000167552,ENSG00000167552,ENSG00000167552	ENSP00000301071,ENSP00000439020,ENSP00000446637,ENSP00000450268,ENSP00000446613,ENSP00000448725,ENSP00000449016	ENST00000301071,ENST00000295766,ENST00000550767,ENST00000547939,ENST00000546918,ENST00000552924,ENST00000550811	0.91643	T,T,T,T,T,T,D	-0.53,-0.53,-0.53,-0.53,-0.53,-0.53,-2.9	Y,Y,Y,.,Y,.,.	5.29	5.29	0.74430
12:49580460-49580460	G	missense_variant	TUBA1A	ENSG00000167552	Transcript	ENST00000301071.7	protein_coding	2/4	505	160	54	S/R	Agt/Cgt	0.04	0.168	2.24202852939	0.278	-1	0.364	23.7	24.0	3.137366	3.169344	0.55123	0.58742	D	0.76260	0.985199570655823	0.35543	0.97719023007005279	D,D,.,T,.,.,.	0.83020	0.516715,0.516715,.,0.068909,.,.,.	3.239643	0.21142132518569	0.50480	2.848838	0.0904612907161639	0.46019	ENSG00000167552,ENSG00000167552,ENSG00000167552,ENSG00000167552,ENSG00000167552,ENSG00000167552,ENSG00000167552	ENSP00000301071,ENSP00000439020,ENSP00000446637,ENSP00000450268,ENSP00000446613,ENSP00000448725,ENSP00000449016	ENST00000301071,ENST00000295766,ENST00000550767,ENST00000547939,ENST00000546918,ENST00000552924,ENST00000550811	0.91851	T,T,T,T,T,T,D	-0.45,-0.45,-0.45,-0.45,-0.45,-0.45,-2.94	Y,Y,Y,.,Y,.,.	5.29	5.29	0.74430
12:49580459-49580459	A	missense_variant	TUBA1A	ENSG00000167552	Transcript	ENST00000301071.7	protein_coding	2/4	506	161	54	S/I	aGt/aTt	0.01	0.793	3.4135721607	0.278	-2	0.704	26.1	27.2	3.857659	3.943825	0.73938	0.80321	D	0.88425	0.995977818965912	0.47823	0.98881262933745862	D,D,.,T,.,.,.	0.83818	0.531931,0.531931,.,0.108905,.,.,.	10.50204	0.812430799666465	0.90644	9.824404	0.849396457344096	0.89074	ENSG00000167552,ENSG00000167552,ENSG00000167552,ENSG00000167552,ENSG00000167552,ENSG00000167552,ENSG00000167552	ENSP00000301071,ENSP00000439020,ENSP00000446637,ENSP00000450268,ENSP00000446613,ENSP00000448725,ENSP00000449016	ENST00000301071,ENST00000295766,ENST00000550767,ENST00000547939,ENST00000546918,ENST00000552924,ENST00000550811	0.91851	T,T,T,T,T,T,D	-0.55,-0.55,-0.55,-0.55,-0.55,-0.55,-2.94	Y,Y,Y,.,Y,.,.	5.29	5.29	0.74430
12:49580459-49580459	G	missense_variant	TUBA1A	ENSG00000167552	Transcript	ENST00000301071.7	protein_coding	2/4	506	161	54	S/T	aGt/aCt	0.04	0.011	1.76796569916	0.278	1	0.349	23.2	23.5	2.900105	2.990726	0.49879	0.54516	D	0.52934	0.879375219345093	0.23228	0.93448181356011195	T,T,.,T,.,.,.	0.59302	0.227666,0.227666,.,0.029978,.,.,.	4.645882	0.438838406199448	0.64003	3.831242	0.310013721165027	0.56660	ENSG00000167552,ENSG00000167552,ENSG00000167552,ENSG00000167552,ENSG00000167552,ENSG00000167552,ENSG00000167552	ENSP00000301071,ENSP00000439020,ENSP00000446637,ENSP00000450268,ENSP00000446613,ENSP00000448725,ENSP00000449016	ENST00000301071,ENST00000295766,ENST00000550767,ENST00000547939,ENST00000546918,ENST00000552924,ENST00000550811	0.91643	T,T,T,T,T,T,D	-0.46,-0.46,-0.46,-0.46,-0.46,-0.46,-2.9	Y,Y,Y,.,Y,.,.	5.29	5.29	0.74430
12:49580459-49580459	T	missense_variant	TUBA1A	ENSG00000167552	Transcript	ENST00000301071.7	protein_coding	2/4	506	161	54	S/N	aGt/aAt	0.07	0.007	1.79356630944	0.278	1	0.319	22.3	22.8	2.473524	2.613422	0.40664	0.46217	D	0.48679	0.831917881965637	0.25258	0.94651111425175971	T,T,.,T,.,.,.	0.60617	0.238302,0.238302,.,0.030293,.,.,.	3.858527	0.323813949319752	0.56943	3.009687	0.130804707608945	0.47903	ENSG00000167552,ENSG00000167552,ENSG00000167552,ENSG00000167552,ENSG00000167552,ENSG00000167552,ENSG00000167552	ENSP00000301071,ENSP00000439020,ENSP00000446637,ENSP00000450268,ENSP00000446613,ENSP00000448725,ENSP00000449016	ENST00000301071,ENST00000295766,ENST00000550767,ENST00000547939,ENST00000546918,ENST00000552924,ENST00000550811	0.91478	T,T,T,T,T,T,D	-0.49,-0.49,-0.49,-0.49,-0.49,-0.49,-2.87	Y,Y,Y,.,Y,.,.	5.29	5.29	0.74430
12:49580458-49580458	C	missense_variant	TUBA1A	ENSG00000167552	Transcript	ENST00000301071.7	protein_coding	2/4	507	162	54	S/R	agT/agG	0.04	0.168	2.24202852939	0.278	-1	0.364	20.9	22.3	2.208350	2.377017	0.34885	0.40997	D	0.68764	0.969929039478302	0.24733	0.94369808827433477	D,D,.,T,.,.,.	0.83020	0.516715,0.516715,.,0.068909,.,.,.	1.377285	-0.397127924031987	0.25082	1.283563	-0.44682242560497	0.23847	ENSG00000167552,ENSG00000167552,ENSG00000167552,ENSG00000167552,ENSG00000167552,ENSG00000167552,ENSG00000167552	ENSP00000301071,ENSP00000439020,ENSP00000446637,ENSP00000450268,ENSP00000446613,ENSP00000448725,ENSP00000449016	ENST00000301071,ENST00000295766,ENST00000550767,ENST00000547939,ENST00000546918,ENST00000552924,ENST00000550811	0.91851	T,T,T,T,T,T,D	-0.45,-0.45,-0.45,-0.45,-0.45,-0.45,-2.94	Y,Y,Y,.,Y,.,.	5.29	1.68	0.23219
12:49580458-49580458	T	missense_variant	TUBA1A	ENSG00000167552	Transcript	ENST00000301071.7	protein_coding	2/4	507	162	54	S/R	agT/agA	0.04	0.168	2.24202852939	0.278	-1	0.364	20.6	22.2	2.161985	2.347255	0.33910	0.40355	D	0.68764	0.969929039478302	0.23791	0.93814032275619319	D,D,.,T,.,.,.	0.83020	0.516715,0.516715,.,0.068909,.,.,.	1.377285	-0.397127924031987	0.25082	1.283563	-0.44682242560497	0.23847	ENSG00000167552,ENSG00000167552,ENSG00000167552,ENSG00000167552,ENSG00000167552,ENSG00000167552,ENSG00000167552	ENSP00000301071,ENSP00000439020,ENSP00000446637,ENSP00000450268,ENSP00000446613,ENSP00000448725,ENSP00000449016	ENST00000301071,ENST00000295766,ENST00000550767,ENST00000547939,ENST00000546918,ENST00000552924,ENST00000550811	0.91851	T,T,T,T,T,T,D	-0.45,-0.45,-0.45,-0.45,-0.45,-0.45,-2.94	Y,Y,Y,.,Y,.,.	5.29	1.68	0.23219
12:49580457-49580457	G	missense_variant	TUBA1A	ENSG00000167552	Transcript	ENST00000301071.7	protein_coding	2/4	508	163	55	E/Q	Gag/Cag	0	0.768	2.86950411635	0.278	2	0.730	25.4	26.2	3.687282	3.787473	0.69004	0.75087	D	0.70985	0.975554049015045	0.79977	0.99691305814045894	T,T,.,T,.,.,.	0.67205	0.299523,0.299523,.,0.044729,.,.,.	7.128878	0.663992629098824	0.79658	6.22086	0.627985359118546	0.74951	ENSG00000167552,ENSG00000167552,ENSG00000167552,ENSG00000167552,ENSG00000167552,ENSG00000167552,ENSG00000167552	ENSP00000301071,ENSP00000439020,ENSP00000446637,ENSP00000450268,ENSP00000446613,ENSP00000448725,ENSP00000449016	ENST00000301071,ENST00000295766,ENST00000550767,ENST00000547939,ENST00000546918,ENST00000552924,ENST00000550811	0.91800	T,T,T,T,T,T,D	-0.53,-0.53,-0.53,-0.53,-0.53,-0.53,-2.93	Y,Y,Y,.,Y,.,.	5.29	5.29	0.74430
12:49580457-49580457	T	missense_variant	TUBA1A	ENSG00000167552	Transcript	ENST00000301071.7	protein_coding	2/4	508	163	55	E/K	Gag/Aag	0	0.706	2.99964404664	0.278	1	0.699	29.2	32	4.255368	4.445362	0.87088	0.91472	D	0.84356	0.993528306484222	0.96742	0.99894395869896901	D,D,.,T,.,.,.	0.84977	0.554546,0.554546,.,0.110555,.,.,.	7.906529	0.708087188931663	0.82992	7.133589	0.701049360321937	0.79700	ENSG00000167552,ENSG00000167552,ENSG00000167552,ENSG00000167552,ENSG00000167552,ENSG00000167552,ENSG00000167552	ENSP00000301071,ENSP00000439020,ENSP00000446637,ENSP00000450268,ENSP00000446613,ENSP00000448725,ENSP00000449016	ENST00000301071,ENST00000295766,ENST00000550767,ENST00000547939,ENST00000546918,ENST00000552924,ENST00000550811	0.91589	T,T,T,T,T,T,D	-0.54,-0.54,-0.54,-0.54,-0.54,-0.54,-2.89	Y,Y,Y,.,Y,.,.	5.29	5.29	0.74430
12:49580456-49580456	A	missense_variant	TUBA1A	ENSG00000167552	Transcript	ENST00000301071.7	protein_coding	2/4	509	164	55	E/V	gAg/gTg	0	0.609	3.07987304828	0.278	-2	0.655	27.5	27.3	4.064923	3.949006	0.80869	0.80510	D	0.95957	0.999032497406006	0.33351	0.9731551422142366	D,D,.,T,.,.,.	0.88026	0.618908,0.618908,.,0.15157,.,.,.	7.013617	0.656693440286424	0.79111	6.677259	0.666670212771201	0.77453	ENSG00000167552,ENSG00000167552,ENSG00000167552,ENSG00000167552,ENSG00000167552,ENSG00000167552,ENSG00000167552	ENSP00000301071,ENSP00000439020,ENSP00000446637,ENSP00000450268,ENSP00000446613,ENSP00000448725,ENSP00000449016	ENST00000301071,ENST00000295766,ENST00000550767,ENST00000547939,ENST00000546918,ENST00000552924,ENST00000550811	0.92007	T,T,T,T,T,T,D	-0.59,-0.59,-0.59,-0.59,-0.59,-0.59,-2.97	Y,Y,Y,.,Y,.,.	5.29	5.29	0.74430
12:49580456-49580456	C	missense_variant	TUBA1A	ENSG00000167552	Transcript	ENST00000301071.7	protein_coding	2/4	509	164	55	E/G	gAg/gGg	0.01	0.777	3.36241963825	0.278	-2	0.696	28.9	28.3	4.226065	4.072668	0.86254	0.84757	D	0.93889	0.998340368270874	0.89708	0.9981303529259995	D,D,.,T,.,.,.	0.87315	0.603244,0.603244,.,0.16662,.,.,.	9.92006	0.793007234331767	0.89302	10.21449	0.866233674414445	0.90011	ENSG00000167552,ENSG00000167552,ENSG00000167552,ENSG00000167552,ENSG00000167552,ENSG00000167552,ENSG00000167552	ENSP00000301071,ENSP00000439020,ENSP00000446637,ENSP00000450268,ENSP00000446613,ENSP00000448725,ENSP00000449016	ENST00000301071,ENST00000295766,ENST00000550767,ENST00000547939,ENST00000546918,ENST00000552924,ENST00000550811	0.91956	T,T,T,T,T,T,D	-0.62,-0.62,-0.62,-0.62,-0.62,-0.62,-2.96	Y,Y,Y,.,Y,.,.	5.29	5.29	0.74430
12:49580456-49580456	G	missense_variant	TUBA1A	ENSG00000167552	Transcript	ENST00000301071.7	protein_coding	2/4	509	164	55	E/A	gAg/gCg	0.01	0.155	2.14934481294	0.278	-1	0.419	24.2	24.1	3.331559	3.216641	0.59811	0.59915	D	0.63640	0.951783955097198	0.24314	0.94130693294335488	D,D,.,T,.,.,.	0.90650	0.681458,0.681458,.,0.208508,.,.,.	5.110866	0.494691427435894	0.67638	4.547425	0.431915676338638	0.63184	ENSG00000167552,ENSG00000167552,ENSG00000167552,ENSG00000167552,ENSG00000167552,ENSG00000167552,ENSG00000167552	ENSP00000301071,ENSP00000439020,ENSP00000446637,ENSP00000450268,ENSP00000446613,ENSP00000448725,ENSP00000449016	ENST00000301071,ENST00000295766,ENST00000550767,ENST00000547939,ENST00000546918,ENST00000552924,ENST00000550811	0.91903	T,T,T,T,T,T,D	-0.57,-0.57,-0.57,-0.57,-0.57,-0.57,-2.95	Y,Y,Y,.,Y,.,.	5.29	5.29	0.74430
12:49580455-49580455	A	missense_variant	TUBA1A	ENSG00000167552	Transcript	ENST00000301071.7	protein_coding	2/4	510	165	55	E/D	gaG/gaT	0.04	0.012	1.77228400373	0.278	2	0.349	21.1	22.7	2.229688	2.595095	0.35344	0.45816	D	0.62661	0.947348415851593	0.22416	0.92870654003964015	T,T,.,T,.,.,.	0.73697	0.37287,0.37287,.,0.052069,.,.,.	2.726222	0.0979571734664996	0.44445	2.594465	0.023178216086576	0.42909	ENSG00000167552,ENSG00000167552,ENSG00000167552,ENSG00000167552,ENSG00000167552,ENSG00000167552,ENSG00000167552	ENSP00000301071,ENSP00000439020,ENSP00000446637,ENSP00000450268,ENSP00000446613,ENSP00000448725,ENSP00000449016	ENST00000301071,ENST00000295766,ENST00000550767,ENST00000547939,ENST00000546918,ENST00000552924,ENST00000550811	0.91748	T,T,T,T,T,T,D	-0.57,-0.57,-0.57,-0.57,-0.57,-0.57,-2.92	Y,Y,Y,.,Y,.,.	5.29	3.43	0.38372
12:49580455-49580455	G	missense_variant	TUBA1A	ENSG00000167552	Transcript	ENST00000301071.7	protein_coding	2/4	510	165	55	E/D	gaG/gaC	0.04	0.012	1.77228400373	0.278	2	0.349	21.0	22.7	2.215747	2.549641	0.35047	0.44820	D	0.63362	0.950550675392151	0.22696	0.93077679449581896	T,T,.,T,.,.,.	0.73697	0.37287,0.37287,.,0.052069,.,.,.	2.726222	0.0979571734664996	0.44445	2.594465	0.023178216086576	0.42909	ENSG00000167552,ENSG00000167552,ENSG00000167552,ENSG00000167552,ENSG00000167552,ENSG00000167552,ENSG00000167552	ENSP00000301071,ENSP00000439020,ENSP00000446637,ENSP00000450268,ENSP00000446613,ENSP00000448725,ENSP00000449016	ENST00000301071,ENST00000295766,ENST00000550767,ENST00000547939,ENST00000546918,ENST00000552924,ENST00000550811	0.91748	T,T,T,T,T,T,D	-0.57,-0.57,-0.57,-0.57,-0.57,-0.57,-2.92	Y,Y,Y,.,Y,.,.	5.29	3.43	0.38372
12:49580454-49580454	A	missense_variant	TUBA1A	ENSG00000167552	Transcript	ENST00000301071.7	protein_coding	2/4	511	166	56	T/S	Acg/Tcg	0.03	0.021	1.78518323065	0.278	1	0.365	24.2	24.6	3.313952	3.387477	0.59375	0.64246	D	0.56073	0.906663358211517	0.20105	0.90856408359186058	T,T,.,T,.,.,.	0.65366	0.280945,0.280945,.,0.063811,.,.,.	3.507515	0.262828431471156	0.53383	2.814228	0.0815921782012398	0.45606	ENSG00000167552,ENSG00000167552,ENSG00000167552,ENSG00000167552,ENSG00000167552,ENSG00000167552,ENSG00000167552	ENSP00000301071,ENSP00000439020,ENSP00000446637,ENSP00000450268,ENSP00000446613,ENSP00000448725,ENSP00000449016	ENST00000301071,ENST00000295766,ENST00000550767,ENST00000547939,ENST00000546918,ENST00000552924,ENST00000550811	0.89496	T,T,T,T,T,T,D	-0.33,-0.33,-0.33,-0.33,-0.33,-0.33,-2.54	Y,Y,Y,.,Y,.,.	5.29	5.29	0.74430
12:49580454-49580454	C	missense_variant	TUBA1A	ENSG00000167552	Transcript	ENST00000301071.7	protein_coding	2/4	511	166	56	T/A	Acg/Gcg	0.03	0.007	1.87732945386	0.278	0	0.364	23.5	23.4	3.020022	2.923895	0.52474	0.53017	D	0.56476	0.909752130508423	0.20847	0.91568150001778104	D,D,.,T,.,.,.	0.82515	0.507387,0.507387,.,0.069681,.,.,.	3.558097	0.272036536542134	0.53912	2.872706	0.0965738704521561	0.46301	ENSG00000167552,ENSG00000167552,ENSG00000167552,ENSG00000167552,ENSG00000167552,ENSG00000167552,ENSG00000167552	ENSP00000301071,ENSP00000439020,ENSP00000446637,ENSP00000450268,ENSP00000446613,ENSP00000448725,ENSP00000449016	ENST00000301071,ENST00000295766,ENST00000550767,ENST00000547939,ENST00000546918,ENST00000552924,ENST00000550811	0.89561	T,T,T,T,T,T,D	-0.41,-0.41,-0.41,-0.41,-0.41,-0.41,-2.55	Y,Y,Y,.,Y,.,.	5.29	5.29	0.74430
12:49580454-49580454	G	missense_variant	TUBA1A	ENSG00000167552	Transcript	ENST00000301071.7	protein_coding	2/4	511	166	56	T/P	Acg/Ccg	0	0.052	3.71460215636	0.278	-1	0.448	23.7	23.5	3.113042	2.987516	0.54568	0.54444	D	0.85101	0.994037985801697	0.26924	0.95431147227394664	D,D,.,T,.,.,.	0.84576	0.546692,0.546692,.,0.089204,.,.,.	4.63248	0.437114637082151	0.63892	4.066533	0.353270173016759	0.58911	ENSG00000167552,ENSG00000167552,ENSG00000167552,ENSG00000167552,ENSG00000167552,ENSG00000167552,ENSG00000167552	ENSP00000301071,ENSP00000439020,ENSP00000446637,ENSP00000450268,ENSP00000446613,ENSP00000448725,ENSP00000449016	ENST00000301071,ENST00000295766,ENST00000550767,ENST00000547939,ENST00000546918,ENST00000552924,ENST00000550811	0.89822	T,T,T,T,T,T,D	-0.52,-0.52,-0.52,-0.52,-0.52,-0.52,-2.59	Y,Y,Y,.,Y,.,.	5.29	5.29	0.74430
12:49580453-49580453	A	missense_variant	TUBA1A	ENSG00000167552	Transcript	ENST00000301071.7	protein_coding	2/4	512	167	56	T/M	aCg/aTg	0.02	0.305	3.37465409467	0.278	-1	0.478	23.7	24.3	3.143305	3.291239	0.55258	0.61784	D	0.90116	0.996806859970093	0.60452	0.99347465317749672	D,D,.,T,.,.,.	0.82633	0.509548,0.509548,.,0.084651,.,.,.	6.665147	0.633190451467137	0.77366	5.769683	0.58452057323962	0.72210	ENSG00000167552,ENSG00000167552,ENSG00000167552,ENSG00000167552,ENSG00000167552,ENSG00000167552,ENSG00000167552	ENSP00000301071,ENSP00000439020,ENSP00000446637,ENSP00000450268,ENSP00000446613,ENSP00000448725,ENSP00000449016	ENST00000301071,ENST00000295766,ENST00000550767,ENST00000547939,ENST00000546918,ENST00000552924,ENST00000550811	0.89692	T,T,T,T,T,T,D	-0.53,-0.53,-0.53,-0.53,-0.53,-0.53,-2.57	Y,Y,Y,.,Y,.,.	5.29	5.29	0.74430
12:49580453-49580453	C	missense_variant	TUBA1A	ENSG00000167552	Transcript	ENST00000301071.7	protein_coding	2/4	512	167	56	T/R	aCg/aGg	0	0.912	3.556994303	0.278	-1	0.808	26.1	27.2	3.859109	3.938749	0.73994	0.80132	D	0.94946	0.99871039390564	0.36773	0.97905436789074185	D,D,.,T,.,.,.	0.84913	0.553293,0.553293,.,0.093013,.,.,.	15.42138	0.936784299208896	0.96985	14.6903	1.02394137289871	0.96434	ENSG00000167552,ENSG00000167552,ENSG00000167552,ENSG00000167552,ENSG00000167552,ENSG00000167552,ENSG00000167552	ENSP00000301071,ENSP00000439020,ENSP00000446637,ENSP00000450268,ENSP00000446613,ENSP00000448725,ENSP00000449016	ENST00000301071,ENST00000295766,ENST00000550767,ENST00000547939,ENST00000546918,ENST00000552924,ENST00000550811	0.89822	T,T,T,T,T,T,D	-0.45,-0.45,-0.45,-0.45,-0.45,-0.45,-2.59	Y,Y,Y,.,Y,.,.	5.29	5.29	0.74430
12:49580453-49580453	T	missense_variant	TUBA1A	ENSG00000167552	Transcript	ENST00000301071.7	protein_coding	2/4	512	167	56	T/K	aCg/aAg	0	0.54	3.21115196292	0.278	-1	0.627	25.3	26.2	3.674716	3.778479	0.68663	0.74786	D	0.96535	0.999200880527496	0.41497	0.98440096319014636	D,D,.,T,.,.,.	0.84291	0.541126,0.541126,.,0.107417,.,.,.	9.382331	0.77344091963059	0.87895	8.532209	0.787078004194098	0.85289	ENSG00000167552,ENSG00000167552,ENSG00000167552,ENSG00000167552,ENSG00000167552,ENSG00000167552,ENSG00000167552	ENSP00000301071,ENSP00000439020,ENSP00000446637,ENSP00000450268,ENSP00000446613,ENSP00000448725,ENSP00000449016	ENST00000301071,ENST00000295766,ENST00000550767,ENST00000547939,ENST00000546918,ENST00000552924,ENST00000550811	0.89757	T,T,T,T,T,T,D	-0.39,-0.39,-0.39,-0.39,-0.39,-0.39,-2.58	Y,Y,Y,.,Y,.,.	5.29	5.29	0.74430
12:49580451-49580451	A	missense_variant	TUBA1A	ENSG00000167552	Transcript	ENST00000301071.7	protein_coding	2/4	514	169	57	G/W	Ggg/Tgg	0.01	0.968	3.74263087996	0.278	-2	0.816	24.4	26.1	3.390197	3.778185	0.61289	0.74786	D	0.91263	0.997310996055603	0.33549	0.97356545942635186	D,D,.,T,.,.,.	0.88779	0.636021,0.636021,.,0.229907,.,.,.	6.216851	0.599474008296774	0.74903	7.653104	0.735968734893051	0.81990	ENSG00000167552,ENSG00000167552,ENSG00000167552,ENSG00000167552,ENSG00000167552,ENSG00000167552,ENSG00000167552	ENSP00000301071,ENSP00000439020,ENSP00000446637,ENSP00000450268,ENSP00000446613,ENSP00000448725,ENSP00000449016	ENST00000301071,ENST00000295766,ENST00000550767,ENST00000547939,ENST00000546918,ENST00000552924,ENST00000550811	0.90451	T,T,T,T,T,T,D	-0.48,-0.48,-0.48,-0.48,-0.48,-0.48,-2.69	Y,Y,Y,.,Y,.,.	5.29	5.29	0.74430
12:49580451-49580451	G	missense_variant	TUBA1A	ENSG00000167552	Transcript	ENST00000301071.7	protein_coding	2/4	514	169	57	G/R	Ggg/Cgg	0.06	0.168	2.42736044518	0.278	-2	0.338	19.22	22.2	1.995734	2.362037	0.30514	0.40664	D	0.79181	0.988902747631073	0.36601	0.97880900455652176	D,D,.,T,.,.,.	0.83702	0.529686,0.529686,.,0.085705,.,.,.	2.831851	0.123239909544075	0.45740	2.661094	0.0412363899846401	0.43741	ENSG00000167552,ENSG00000167552,ENSG00000167552,ENSG00000167552,ENSG00000167552,ENSG00000167552,ENSG00000167552	ENSP00000301071,ENSP00000439020,ENSP00000446637,ENSP00000450268,ENSP00000446613,ENSP00000448725,ENSP00000449016	ENST00000301071,ENST00000295766,ENST00000550767,ENST00000547939,ENST00000546918,ENST00000552924,ENST00000550811	0.90210	T,T,T,T,T,T,D	-0.35,-0.35,-0.35,-0.35,-0.35,-0.35,-2.65	Y,Y,Y,.,Y,.,.	5.29	5.29	0.74430
12:49580451-49580451	T	missense_variant	TUBA1A	ENSG00000167552	Transcript	ENST00000301071.7	protein_coding	2/4	514	169	57	G/R	Ggg/Agg	0.06	0.168	2.42736044518	0.278	-2	0.338	19.54	22.4	2.038006	2.420757	0.31355	0.41969	D	0.79003	0.988704144954681	0.32767	0.97190887111758473	D,D,.,T,.,.,.	0.83702	0.529686,0.529686,.,0.085705,.,.,.	2.831851	0.123239909544075	0.45740	2.661094	0.0412363899846401	0.43741	ENSG00000167552,ENSG00000167552,ENSG00000167552,ENSG00000167552,ENSG00000167552,ENSG00000167552,ENSG00000167552	ENSP00000301071,ENSP00000439020,ENSP00000446637,ENSP00000450268,ENSP00000446613,ENSP00000448725,ENSP00000449016	ENST00000301071,ENST00000295766,ENST00000550767,ENST00000547939,ENST00000546918,ENST00000552924,ENST00000550811	0.90210	T,T,T,T,T,T,D	-0.35,-0.35,-0.35,-0.35,-0.35,-0.35,-2.65	Y,Y,Y,.,Y,.,.	5.29	5.29	0.74430
12:49580450-49580450	A	missense_variant	TUBA1A	ENSG00000167552	Transcript	ENST00000301071.7	protein_coding	2/4	515	170	57	G/V	gGg/gTg	0.03	0.11	2.39889414524	0.278	-3	0.373	22.3	22.9	2.462937	2.685555	0.40427	0.47792	D	0.80923	0.990697026252747	0.15793	0.85277064998632912	D,D,.,T,.,.,.	0.85068	0.55632,0.55632,.,0.107457,.,.,.	3.512494	0.263744501037007	0.53436	3.367882	0.214481084282651	0.51901	ENSG00000167552,ENSG00000167552,ENSG00000167552,ENSG00000167552,ENSG00000167552,ENSG00000167552,ENSG00000167552	ENSP00000301071,ENSP00000439020,ENSP00000446637,ENSP00000450268,ENSP00000446613,ENSP00000448725,ENSP00000449016	ENST00000301071,ENST00000295766,ENST00000550767,ENST00000547939,ENST00000546918,ENST00000552924,ENST00000550811	0.90083	T,T,T,T,T,T,D	-0.48,-0.48,-0.48,-0.48,-0.48,-0.48,-2.63	Y,Y,Y,.,Y,.,.	5.29	5.29	0.74430
12:49580450-49580450	G	missense_variant	TUBA1A	ENSG00000167552	Transcript	ENST00000301071.7	protein_coding	2/4	515	170	57	G/A	gGg/gCg	0.05	0.024	2.0305426451	0.278	0	0.346	18.33	20.1	1.879063	2.037553	0.28268	0.33727	D	0.49466	0.841690063476562	0.17121	0.87289267195352971	T,T,.,T,.,.,.	0.80961	0.48075,0.48075,.,0.07505,.,.,.	2.958651	0.152164254000005	0.47257	2.671606	0.0440716831338126	0.43871	ENSG00000167552,ENSG00000167552,ENSG00000167552,ENSG00000167552,ENSG00000167552,ENSG00000167552,ENSG00000167552	ENSP00000301071,ENSP00000439020,ENSP00000446637,ENSP00000450268,ENSP00000446613,ENSP00000448725,ENSP00000449016	ENST00000301071,ENST00000295766,ENST00000550767,ENST00000547939,ENST00000546918,ENST00000552924,ENST00000550811	0.90083	T,T,T,T,T,T,D	-0.41,-0.41,-0.41,-0.41,-0.41,-0.41,-2.63	Y,Y,Y,.,Y,.,.	5.29	5.29	0.74430
12:49580450-49580450	T	missense_variant	TUBA1A	ENSG00000167552	Transcript	ENST00000301071.7	protein_coding	2/4	515	170	57	G/E	gGg/gAg	0.06	0.168	2.45932965126	0.278	-2	0.338	19.76	22.0	2.066305	2.293555	0.31926	0.39176	D	0.67620	0.966555893421173	0.27631	0.95715551896875961	D,D,.,T,.,.,.	0.83869	0.532934,0.532934,.,0.082422,.,.,.	3.390006	0.240849205822729	0.52131	3.199329	0.176149289007641	0.50055	ENSG00000167552,ENSG00000167552,ENSG00000167552,ENSG00000167552,ENSG00000167552,ENSG00000167552,ENSG00000167552	ENSP00000301071,ENSP00000439020,ENSP00000446637,ENSP00000450268,ENSP00000446613,ENSP00000448725,ENSP00000449016	ENST00000301071,ENST00000295766,ENST00000550767,ENST00000547939,ENST00000546918,ENST00000552924,ENST00000550811	0.90332	T,T,T,T,T,T,D	-0.37,-0.37,-0.37,-0.37,-0.37,-0.37,-2.67	Y,Y,Y,.,Y,.,.	5.29	5.29	0.74430
12:49580448-49580448	A	missense_variant	TUBA1A	ENSG00000167552	Transcript	ENST00000301071.7	protein_coding	2/4	517	172	58	A/S	Gct/Tct	0.52	0.003	1.76035964692	0.278	1	0.009	13.28	15.12	1.156480	1.286459	0.17052	0.20732	T	0.23522	0.264764100313187	0.12505	0.78906879620009551	T,T,.,T,.,.,.	0.39573	0.095204,0.095204,.,0.008173,.,.,.	1.38495	-0.392861388276711	0.25209	1.054851	-0.563497556356941	0.20062	ENSG00000167552,ENSG00000167552,ENSG00000167552,ENSG00000167552,ENSG00000167552,ENSG00000167552,ENSG00000167552	ENSP00000301071,ENSP00000439020,ENSP00000446637,ENSP00000450268,ENSP00000446613,ENSP00000448725,ENSP00000449016	ENST00000301071,ENST00000295766,ENST00000550767,ENST00000547939,ENST00000546918,ENST00000552924,ENST00000550811	0.83660	T,T,T,T,T,T,D	-0.36,-0.36,-0.36,-0.36,-0.36,-0.36,-1.77	Y,Y,Y,.,Y,.,.	5.36	4.47	0.53770
12:49580448-49580448	G	missense_variant	TUBA1A	ENSG00000167552	Transcript	ENST00000301071.7	protein_coding	2/4	517	172	58	A/P	Gct/Cct	0.03	0.335	2.78518323065	0.278	-1	0.470	21.3	22.0	2.257903	2.289328	0.35949	0.39081	D	0.62370	0.945952355861664	0.32612	0.97157030390218346	T,T,.,T,.,.,.	0.62500	0.254355,0.254355,.,0.06513,.,.,.	2.194312	-0.0504762072419155	0.37469	2.296349	-0.0625136270469676	0.39044	ENSG00000167552,ENSG00000167552,ENSG00000167552,ENSG00000167552,ENSG00000167552,ENSG00000167552,ENSG00000167552	ENSP00000301071,ENSP00000439020,ENSP00000446637,ENSP00000450268,ENSP00000446613,ENSP00000448725,ENSP00000449016	ENST00000301071,ENST00000295766,ENST00000550767,ENST00000547939,ENST00000546918,ENST00000552924,ENST00000550811	0.84842	T,T,T,T,T,T,D	-0.51,-0.51,-0.51,-0.51,-0.51,-0.51,-1.93	Y,Y,Y,.,Y,.,.	5.36	4.47	0.53770
12:49580448-49580448	T	missense_variant	TUBA1A	ENSG00000167552	Transcript	ENST00000301071.7	protein_coding	2/4	517	172	58	A/T	Gct/Act	0.13	0.001	1.83701486892	0.278	0	0.253	16.45	17.46	1.611237	1.696472	0.23613	0.27162	T	0.31139	0.459300547838211	0.11474	0.76453481670144618	T,T,.,T,.,.,.	0.48684	0.148333,0.148333,.,0.022166,.,.,.	1.564373	-0.29984557021438	0.28104	1.319115	-0.429766840655901	0.24431	ENSG00000167552,ENSG00000167552,ENSG00000167552,ENSG00000167552,ENSG00000167552,ENSG00000167552,ENSG00000167552	ENSP00000301071,ENSP00000439020,ENSP00000446637,ENSP00000450268,ENSP00000446613,ENSP00000448725,ENSP00000449016	ENST00000301071,ENST00000295766,ENST00000550767,ENST00000547939,ENST00000546918,ENST00000552924,ENST00000550811	0.84341	T,T,T,T,T,T,D	-0.44,-0.44,-0.44,-0.44,-0.44,-0.44,-1.86	Y,Y,Y,.,Y,.,.	5.36	4.47	0.53770
12:49580447-49580447	A	missense_variant	TUBA1A	ENSG00000167552	Transcript	ENST00000301071.7	protein_coding	2/4	518	173	58	A/V	gCt/gTt	0.01	0.014	1.9046218175	0.278	0	0.406	23.2	23.4	2.879227	2.944657	0.49428	0.53473	D	0.58834	0.926193952560425	0.23371	0.93542960641444894	T,T,.,T,.,.,.	0.60749	0.239376,0.239376,.,0.032611,.,.,.	4.275066	0.3880794849429	0.60829	3.741176	0.292555825160643	0.55772	ENSG00000167552,ENSG00000167552,ENSG00000167552,ENSG00000167552,ENSG00000167552,ENSG00000167552,ENSG00000167552	ENSP00000301071,ENSP00000439020,ENSP00000446637,ENSP00000450268,ENSP00000446613,ENSP00000448725,ENSP00000449016	ENST00000301071,ENST00000295766,ENST00000550767,ENST00000547939,ENST00000546918,ENST00000552924,ENST00000550811	0.84557	T,T,T,T,T,T,D	-0.49,-0.49,-0.49,-0.49,-0.49,-0.49,-1.89	Y,Y,Y,.,Y,.,.	5.36	5.36	0.76624
12:49580447-49580447	C	missense_variant	TUBA1A	ENSG00000167552	Transcript	ENST00000301071.7	protein_coding	2/4	518	173	58	A/G	gCt/gGt	0.08	0	1.89015088632	0.278	0	0.300	22.3	22.5	2.446185	2.495513	0.40063	0.43608	D	0.46978	0.809035062789917	0.15491	0.84776799860405805	T,T,.,T,.,.,.	0.53682	0.184227,0.184227,.,0.024636,.,.,.	3.246265	0.212753494140555	0.50553	2.589562	0.0218435587340067	0.42849	ENSG00000167552,ENSG00000167552,ENSG00000167552,ENSG00000167552,ENSG00000167552,ENSG00000167552,ENSG00000167552	ENSP00000301071,ENSP00000439020,ENSP00000446637,ENSP00000450268,ENSP00000446613,ENSP00000448725,ENSP00000449016	ENST00000301071,ENST00000295766,ENST00000550767,ENST00000547939,ENST00000546918,ENST00000552924,ENST00000550811	0.84628	T,T,T,T,T,T,D	-0.48,-0.48,-0.48,-0.48,-0.48,-0.48,-1.9	Y,Y,Y,.,Y,.,.	5.36	5.36	0.76624
12:49580447-49580447	T	missense_variant	TUBA1A	ENSG00000167552	Transcript	ENST00000301071.7	protein_coding	2/4	518	173	58	A/D	gCt/gAt	0.02	0.102	2.6492091948	0.278	-2	0.391	23.0	23.3	2.816889	2.867536	0.48097	0.51757	D	0.58079	0.921245455741882	0.25418	0.94734027587219138	T,T,.,T,.,.,.	0.61499	0.245649,0.245649,.,0.061189,.,.,.	3.852824	0.322880890548014	0.56888	3.244858	0.186695529261441	0.50561	ENSG00000167552,ENSG00000167552,ENSG00000167552,ENSG00000167552,ENSG00000167552,ENSG00000167552,ENSG00000167552	ENSP00000301071,ENSP00000439020,ENSP00000446637,ENSP00000450268,ENSP00000446613,ENSP00000448725,ENSP00000449016	ENST00000301071,ENST00000295766,ENST00000550767,ENST00000547939,ENST00000546918,ENST00000552924,ENST00000550811	0.84773	T,T,T,T,T,T,D	-0.41,-0.41,-0.41,-0.41,-0.41,-0.41,-1.92	Y,Y,Y,.,Y,.,.	5.36	5.36	0.76624
12:49580445-49580445	A	missense_variant	TUBA1A	ENSG00000167552	Transcript	ENST00000301071.7	protein_coding	2/4	520	175	59	G/C	Ggc/Tgc	0	0.999	3.52078213034	0.278	-3	0.935	24.2	26.0	3.327391	3.759237	0.59710	0.74191	D	0.94534	0.998578310012817	0.44096	0.98644739698514872	D,D,.,T,.,.,.	0.87889	0.615825,0.615825,.,0.144179,.,.,.	8.06875	0.716298197946208	0.83616	9.556751	0.837411187399694	0.88379	ENSG00000167552,ENSG00000167552,ENSG00000167552,ENSG00000167552,ENSG00000167552,ENSG00000167552,ENSG00000167552	ENSP00000301071,ENSP00000439020,ENSP00000446637,ENSP00000450268,ENSP00000446613,ENSP00000448725,ENSP00000449016	ENST00000301071,ENST00000295766,ENST00000550767,ENST00000547939,ENST00000546918,ENST00000552924,ENST00000550811	0.92996	T,T,T,T,T,T,D	-0.6,-0.6,-0.6,-0.6,-0.6,-0.6,-3.16	Y,Y,Y,.,Y,.,.	5.36	5.36	0.76624
12:49580445-49580445	G	missense_variant	TUBA1A	ENSG00000167552	Transcript	ENST00000301071.7	protein_coding	2/4	520	175	59	G/R	Ggc/Cgc	0	0.997	3.96447962958	0.278	-2	0.911	23.9	25.4	3.216005	3.620374	0.56971	0.70242	D	0.87473	0.995466828346252	0.91628	0.99835118715902327	D,D,.,T,.,.,.	0.87909	0.616264,0.616264,.,0.102257,.,.,.	7.793936	0.702208121145781	0.82545	9.08964	0.815411200722529	0.87060	ENSG00000167552,ENSG00000167552,ENSG00000167552,ENSG00000167552,ENSG00000167552,ENSG00000167552,ENSG00000167552	ENSP00000301071,ENSP00000439020,ENSP00000446637,ENSP00000450268,ENSP00000446613,ENSP00000448725,ENSP00000449016	ENST00000301071,ENST00000295766,ENST00000550767,ENST00000547939,ENST00000546918,ENST00000552924,ENST00000550811	0.92938	T,T,T,T,T,T,D	-0.54,-0.54,-0.54,-0.54,-0.54,-0.54,-3.15	Y,Y,Y,.,Y,.,.	5.36	5.36	0.76624
12:49580445-49580445	T	missense_variant	TUBA1A	ENSG00000167552	Transcript	ENST00000301071.7	protein_coding	2/4	520	175	59	G/S	Ggc/Agc	0.01	0.879	2.80813242872	0.278	0	0.748	23.8	25.4	3.191549	3.604193	0.56394	0.69811	D	0.85468	0.994274914264679	0.78912	0.99676209265364279	D,D,.,T,.,.,.	0.85970	0.574593,0.574593,.,0.091242,.,.,.	6.550232	0.624956116057995	0.76756	7.150695	0.702262291189738	0.79779	ENSG00000167552,ENSG00000167552,ENSG00000167552,ENSG00000167552,ENSG00000167552,ENSG00000167552,ENSG00000167552	ENSP00000301071,ENSP00000439020,ENSP00000446637,ENSP00000450268,ENSP00000446613,ENSP00000448725,ENSP00000449016	ENST00000301071,ENST00000295766,ENST00000550767,ENST00000547939,ENST00000546918,ENST00000552924,ENST00000550811	0.92667	T,T,T,T,T,T,D	-0.52,-0.52,-0.52,-0.52,-0.52,-0.52,-3.1	Y,Y,Y,.,Y,.,.	5.36	5.36	0.76624
12:49580444-49580444	A	missense_variant	TUBA1A	ENSG00000167552	Transcript	ENST00000301071.7	protein_coding	2/4	521	176	59	G/V	gGc/gTc	0	0.997	4.21975213468	0.278	-3	0.911	24.0	25.7	3.256229	3.679024	0.57947	0.71865	D	0.96225	0.999111235141754	0.65274	0.9945076067358094	D,D,.,T,.,.,.	0.90004	0.665306,0.665306,.,0.178553,.,.,.	13.69522	0.898669488958895	0.95513	14.96322	1.03217953086572	0.96650	ENSG00000167552,ENSG00000167552,ENSG00000167552,ENSG00000167552,ENSG00000167552,ENSG00000167552,ENSG00000167552	ENSP00000301071,ENSP00000439020,ENSP00000446637,ENSP00000450268,ENSP00000446613,ENSP00000448725,ENSP00000449016	ENST00000301071,ENST00000295766,ENST00000550767,ENST00000547939,ENST00000546918,ENST00000552924,ENST00000550811	0.92938	T,T,T,T,T,T,D	-0.58,-0.58,-0.58,-0.58,-0.58,-0.58,-3.15	Y,Y,Y,.,Y,.,.	5.36	5.36	0.76624
12:49580444-49580444	G	missense_variant	TUBA1A	ENSG00000167552	Transcript	ENST00000301071.7	protein_coding	2/4	521	176	59	G/A	gGc/gCc	0.01	0.975	3.21115196292	0.278	0	0.823	23.7	25.0	3.151162	3.491025	0.55446	0.66878	D	0.85995	0.994609117507935	0.71707	0.99560358021824413	D,D,.,T,.,.,.	0.85695	0.568936,0.568936,.,0.096228,.,.,.	9.893283	0.792075394811821	0.89237	10.21824	0.866387587302927	0.90020	ENSG00000167552,ENSG00000167552,ENSG00000167552,ENSG00000167552,ENSG00000167552,ENSG00000167552,ENSG00000167552	ENSP00000301071,ENSP00000439020,ENSP00000446637,ENSP00000450268,ENSP00000446613,ENSP00000448725,ENSP00000449016	ENST00000301071,ENST00000295766,ENST00000550767,ENST00000547939,ENST00000546918,ENST00000552924,ENST00000550811	0.92560	T,T,T,T,T,T,D	-0.49,-0.49,-0.49,-0.49,-0.49,-0.49,-3.08	Y,Y,Y,.,Y,.,.	5.36	5.36	0.76624
12:49580444-49580444	T	missense_variant	TUBA1A	ENSG00000167552	Transcript	ENST00000301071.7	protein_coding	2/4	521	176	59	G/D	gGc/gAc	0.01	0.992	4.31666214769	0.278	-1	0.853	24.1	25.8	3.288125	3.700364	0.58729	0.72477	D	0.89012	0.996275782585144	0.69040	0.99518220069916796	D,D,.,T,.,.,.	0.86663	0.589137,0.589137,.,0.092885,.,.,.	9.518495	0.778575983417328	0.88267	9.711416	0.844394653024624	0.88787	ENSG00000167552,ENSG00000167552,ENSG00000167552,ENSG00000167552,ENSG00000167552,ENSG00000167552,ENSG00000167552	ENSP00000301071,ENSP00000439020,ENSP00000446637,ENSP00000450268,ENSP00000446613,ENSP00000448725,ENSP00000449016	ENST00000301071,ENST00000295766,ENST00000550767,ENST00000547939,ENST00000546918,ENST00000552924,ENST00000550811	0.92884	T,T,T,T,T,T,D	-0.53,-0.53,-0.53,-0.53,-0.53,-0.53,-3.14	Y,Y,Y,.,Y,.,.	5.36	5.36	0.76624
12:49580442-49580442	C	missense_variant	TUBA1A	ENSG00000167552	Transcript	ENST00000301071.7	protein_coding	2/4	523	178	60	K/E	Aag/Gag	0.02	0.501	2.91440076523	0.278	1	0.550	24.5	25.0	3.435019	3.498856	0.62431	0.67071	D	0.82259	0.991899013519287	0.75172	0.99616522343071656	D,D,.,T,.,.,.	0.83504	0.525878,0.525878,.,0.096944,.,.,.	5.501367	0.535740479217994	0.70411	5.267462	0.52881173684012	0.68800	ENSG00000167552,ENSG00000167552,ENSG00000167552,ENSG00000167552,ENSG00000167552,ENSG00000167552,ENSG00000167552	ENSP00000301071,ENSP00000439020,ENSP00000446637,ENSP00000450268,ENSP00000446613,ENSP00000448725,ENSP00000449016	ENST00000301071,ENST00000295766,ENST00000550767,ENST00000547939,ENST00000546918,ENST00000552924,ENST00000550811	0.90735	T,T,T,T,T,T,D	-0.41,-0.41,-0.41,-0.41,-0.41,-0.41,-2.74	Y,Y,Y,.,Y,.,.	5.36	5.36	0.76624
12:49580442-49580442	G	missense_variant	TUBA1A	ENSG00000167552	Transcript	ENST00000301071.7	protein_coding	2/4	523	178	60	K/Q	Aag/Cag	0.01	0.46	2.43584855541	0.278	1	0.556	24.1	24.7	3.306295	3.418742	0.59185	0.65040	D	0.68063	0.967905521392822	0.42607	0.98532395282997143	D,D,.,T,.,.,.	0.83200	0.520072,0.520072,.,0.078089,.,.,.	5.17604	0.501884327561711	0.68117	4.830553	0.472699611073243	0.65502	ENSG00000167552,ENSG00000167552,ENSG00000167552,ENSG00000167552,ENSG00000167552,ENSG00000167552,ENSG00000167552	ENSP00000301071,ENSP00000439020,ENSP00000446637,ENSP00000450268,ENSP00000446613,ENSP00000448725,ENSP00000449016	ENST00000301071,ENST00000295766,ENST00000550767,ENST00000547939,ENST00000546918,ENST00000552924,ENST00000550811	0.90792	T,T,T,T,T,T,D	-0.41,-0.41,-0.41,-0.41,-0.41,-0.41,-2.75	Y,Y,Y,.,Y,.,.	5.36	5.36	0.76624
12:49580441-49580441	A	missense_variant	TUBA1A	ENSG00000167552	Transcript	ENST00000301071.7	protein_coding	2/4	524	179	60	K/M	aAg/aTg	0	0.926	4.21975213468	0.278	-1	0.819	25.0	26.4	3.596852	3.817950	0.66608	0.76044	D	0.92389	0.99777227640152	0.41919	0.98476621402742492	D,D,.,T,.,.,.	0.89411	0.651025,0.651025,.,0.245322,.,.,.	9.691691	0.784929270517728	0.88727	11.43868	0.914780323800931	0.92465	ENSG00000167552,ENSG00000167552,ENSG00000167552,ENSG00000167552,ENSG00000167552,ENSG00000167552,ENSG00000167552	ENSP00000301071,ENSP00000439020,ENSP00000446637,ENSP00000450268,ENSP00000446613,ENSP00000448725,ENSP00000449016	ENST00000301071,ENST00000295766,ENST00000550767,ENST00000547939,ENST00000546918,ENST00000552924,ENST00000550811	0.91019	T,T,T,T,T,T,D	-0.44,-0.44,-0.44,-0.44,-0.44,-0.44,-2.79	Y,Y,Y,.,Y,.,.	5.36	5.36	0.76624
12:49580441-49580441	C	missense_variant	TUBA1A	ENSG00000167552	Transcript	ENST00000301071.7	protein_coding	2/4	524	179	60	K/R	aAg/aGg	0.15	0.031	1.62824232569	0.278	2	0.242	20.7	22.4	2.184513	2.414864	0.34382	0.41851	D	0.47605	0.817736566066742	0.34904	0.97610466231372406	T,T,.,T,.,.,.	0.64327	0.270976,0.270976,.,0.027706,.,.,.	2.981781	0.157283659779562	0.47529	2.46912	-0.0119158844780348	0.41315	ENSG00000167552,ENSG00000167552,ENSG00000167552,ENSG00000167552,ENSG00000167552,ENSG00000167552,ENSG00000167552	ENSP00000301071,ENSP00000439020,ENSP00000446637,ENSP00000450268,ENSP00000446613,ENSP00000448725,ENSP00000449016	ENST00000301071,ENST00000295766,ENST00000550767,ENST00000547939,ENST00000546918,ENST00000552924,ENST00000550811	0.90391	T,T,T,T,T,T,D	-0.36,-0.36,-0.36,-0.36,-0.36,-0.36,-2.68	Y,Y,Y,.,Y,.,.	5.36	5.36	0.76624
12:49580441-49580441	G	missense_variant	TUBA1A	ENSG00000167552	Transcript	ENST00000301071.7	protein_coding	2/4	524	179	60	K/T	aAg/aCg	0	0.777	3.3059382823	0.278	-1	0.734	24.4	25.3	3.407179	3.581274	0.61722	0.69214	D	0.86701	0.995029747486115	0.65788	0.99460312518155636	D,D,.,T,.,.,.	0.85993	0.575058,0.575058,.,0.09843,.,.,.	6.022907	0.583492913417954	0.73756	6.074635	0.614545543561781	0.74094	ENSG00000167552,ENSG00000167552,ENSG00000167552,ENSG00000167552,ENSG00000167552,ENSG00000167552,ENSG00000167552	ENSP00000301071,ENSP00000439020,ENSP00000446637,ENSP00000450268,ENSP00000446613,ENSP00000448725,ENSP00000449016	ENST00000301071,ENST00000295766,ENST00000550767,ENST00000547939,ENST00000546918,ENST00000552924,ENST00000550811	0.90962	T,T,T,T,T,T,D	-0.31,-0.31,-0.31,-0.31,-0.31,-0.31,-2.78	Y,Y,Y,.,Y,.,.	5.36	5.36	0.76624
12:49580440-49580440	A	missense_variant	TUBA1A	ENSG00000167552	Transcript	ENST00000301071.7	protein_coding	2/4	525	180	60	K/N	aaG/aaT	0.01	0.155	2.24202852939	0.278	0	0.419	17.60	22.5	1.781801	2.454024	0.26497	0.42705	D	0.69555	0.972065567970276	0.26915	0.95427566572655087	D,D,.,T,.,.,.	0.83753	0.530676,0.530676,.,0.08163,.,.,.	2.248639	-0.0333345042227506	0.38219	2.286038	-0.0656326504239992	0.38908	ENSG00000167552,ENSG00000167552,ENSG00000167552,ENSG00000167552,ENSG00000167552,ENSG00000167552,ENSG00000167552	ENSP00000301071,ENSP00000439020,ENSP00000446637,ENSP00000450268,ENSP00000446613,ENSP00000448725,ENSP00000449016	ENST00000301071,ENST00000295766,ENST00000550767,ENST00000547939,ENST00000546918,ENST00000552924,ENST00000550811	0.90904	T,T,T,T,T,T,D	-0.39,-0.39,-0.39,-0.39,-0.39,-0.39,-2.77	Y,Y,Y,.,Y,.,.	5.36	3.54	0.39650
12:49580440-49580440	G	missense_variant	TUBA1A	ENSG00000167552	Transcript	ENST00000301071.7	protein_coding	2/4	525	180	60	K/N	aaG/aaC	0.01	0.155	2.24202852939	0.278	0	0.419	17.65	22.4	1.788093	2.431210	0.26608	0.42206	D	0.67319	0.965608298778534	0.28591	0.96060094454745693	D,D,.,T,.,.,.	0.83753	0.530676,0.530676,.,0.08163,.,.,.	2.248639	-0.0333345042227506	0.38219	2.286038	-0.0656326504239992	0.38908	ENSG00000167552,ENSG00000167552,ENSG00000167552,ENSG00000167552,ENSG00000167552,ENSG00000167552,ENSG00000167552	ENSP00000301071,ENSP00000439020,ENSP00000446637,ENSP00000450268,ENSP00000446613,ENSP00000448725,ENSP00000449016	ENST00000301071,ENST00000295766,ENST00000550767,ENST00000547939,ENST00000546918,ENST00000552924,ENST00000550811	0.90904	T,T,T,T,T,T,D	-0.39,-0.39,-0.39,-0.39,-0.39,-0.39,-2.77	Y,Y,Y,.,Y,.,.	5.36	3.54	0.39650
12:49580439-49580439	A	missense_variant	TUBA1A	ENSG00000167552	Transcript	ENST00000301071.7	protein_coding	2/4	526	181	61	H/Y	Cat/Tat	0.32	0.025	2.11869277977	0.278	2	0.025	18.18	21.2	1.860343	2.171598	0.27918	0.36523	D	0.40543	0.696297526359558	0.21062	0.91760754146519152	D,D,.,T,.,.,.	0.84163	0.538653,0.538653,.,0.078098,.,.,.	2.56495	0.0570475949279872	0.42412	1.98985	-0.160571783449805	0.34786	ENSG00000167552,ENSG00000167552,ENSG00000167552,ENSG00000167552,ENSG00000167552,ENSG00000167552,ENSG00000167552	ENSP00000301071,ENSP00000439020,ENSP00000446637,ENSP00000450268,ENSP00000446613,ENSP00000448725,ENSP00000449016	ENST00000301071,ENST00000295766,ENST00000550767,ENST00000547939,ENST00000546918,ENST00000552924,ENST00000550811	0.93170	T,T,T,T,T,T,D	-0.01,-0.01,-0.01,-0.01,-0.01,-0.01,-3.19	Y,Y,Y,.,Y,.,.	5.36	5.36	0.76624
12:49580439-49580439	C	missense_variant	TUBA1A	ENSG00000167552	Transcript	ENST00000301071.7	protein_coding	2/4	526	181	61	H/D	Cat/Gat	0	0.747	2.93645090598	0.278	-1	0.719	23.9	24.5	3.194836	3.356771	0.56468	0.63453	D	0.90894	0.997150719165802	0.38070	0.98076177607897719	D,D,.,T,.,.,.	0.89029	0.641899,0.641899,.,0.163884,.,.,.	4.887182	0.468846487689003	0.65937	4.720266	0.457264190924768	0.64616	ENSG00000167552,ENSG00000167552,ENSG00000167552,ENSG00000167552,ENSG00000167552,ENSG00000167552,ENSG00000167552	ENSP00000301071,ENSP00000439020,ENSP00000446637,ENSP00000450268,ENSP00000446613,ENSP00000448725,ENSP00000449016	ENST00000301071,ENST00000295766,ENST00000550767,ENST00000547939,ENST00000546918,ENST00000552924,ENST00000550811	0.93835	T,T,T,T,T,T,D	-0.33,-0.33,-0.33,-0.33,-0.33,-0.33,-3.31	Y,Y,Y,.,Y,.,.	5.36	5.36	0.76624
12:49580439-49580439	T	missense_variant	TUBA1A	ENSG00000167552	Transcript	ENST00000301071.7	protein_coding	2/4	526	181	61	H/N	Cat/Aat	0	0.087	2.06320298335	0.278	1	0.451	22.1	22.9	2.394219	2.660314	0.38919	0.47252	D	0.62672	0.947400152683258	0.13203	0.80438620717652898	D,D,.,T,.,.,.	0.85667	0.56836,0.56836,.,0.103227,.,.,.	3.720076	0.300539230193476	0.55571	3.380302	0.217240981858375	0.52034	ENSG00000167552,ENSG00000167552,ENSG00000167552,ENSG00000167552,ENSG00000167552,ENSG00000167552,ENSG00000167552	ENSP00000301071,ENSP00000439020,ENSP00000446637,ENSP00000450268,ENSP00000446613,ENSP00000448725,ENSP00000449016	ENST00000301071,ENST00000295766,ENST00000550767,ENST00000547939,ENST00000546918,ENST00000552924,ENST00000550811	0.93787	T,T,T,T,T,T,D	-0.32,-0.32,-0.32,-0.32,-0.32,-0.32,-3.3	Y,Y,Y,.,Y,.,.	5.36	5.36	0.76624
12:49580438-49580438	A	missense_variant	TUBA1A	ENSG00000167552	Transcript	ENST00000301071.7	protein_coding	2/4	527	182	61	H/L	cAt/cTt	0.02	0.155	2.22324046253	0.278	-3	0.397	22.9	23.4	2.752313	2.923762	0.46718	0.53017	D	0.71243	0.976136445999146	0.20677	0.91410328311870925	D,D,.,T,.,.,.	0.88750	0.635322,0.635322,.,0.10361,.,.,.	3.707156	0.298320947085596	0.55440	3.18528	0.172859722009685	0.49898	ENSG00000167552,ENSG00000167552,ENSG00000167552,ENSG00000167552,ENSG00000167552,ENSG00000167552,ENSG00000167552	ENSP00000301071,ENSP00000439020,ENSP00000446637,ENSP00000450268,ENSP00000446613,ENSP00000448725,ENSP00000449016	ENST00000301071,ENST00000295766,ENST00000550767,ENST00000547939,ENST00000546918,ENST00000552924,ENST00000550811	0.93740	T,T,T,T,T,T,D	-0.19,-0.19,-0.19,-0.19,-0.19,-0.19,-3.29	Y,Y,Y,.,Y,.,.	5.36	5.36	0.76624
12:49580438-49580438	C	missense_variant	TUBA1A	ENSG00000167552	Transcript	ENST00000301071.7	protein_coding	2/4	527	182	61	H/R	cAt/cGt	0.02	0.065	2.19444626942	0.278	0	0.388	22.6	22.9	2.593153	2.660410	0.43278	0.47252	D	0.67420	0.965924859046936	0.22036	0.92578930258650005	D,D,.,T,.,.,.	0.86744	0.590867,0.590867,.,0.097443,.,.,.	3.954892	0.33942970264352	0.57874	3.483966	0.2398059517993	0.53135	ENSG00000167552,ENSG00000167552,ENSG00000167552,ENSG00000167552,ENSG00000167552,ENSG00000167552,ENSG00000167552	ENSP00000301071,ENSP00000439020,ENSP00000446637,ENSP00000450268,ENSP00000446613,ENSP00000448725,ENSP00000449016	ENST00000301071,ENST00000295766,ENST00000550767,ENST00000547939,ENST00000546918,ENST00000552924,ENST00000550811	0.93787	T,T,T,T,T,T,D	-0.3,-0.3,-0.3,-0.3,-0.3,-0.3,-3.3	Y,Y,Y,.,Y,.,.	5.36	5.36	0.76624
12:49580438-49580438	G	missense_variant	TUBA1A	ENSG00000167552	Transcript	ENST00000301071.7	protein_coding	2/4	527	182	61	H/P	cAt/cCt	0	0.922	4.31666214769	0.278	-2	0.816	24.5	24.9	3.443130	3.477390	0.62637	0.66522	D	0.84427	0.993573725223541	0.30448	0.96612798370897224	D,D,.,T,.,.,.	0.88300	0.62496,0.62496,.,0.103858,.,.,.	6.718259	0.636908892483634	0.77639	6.668346	0.665953783645483	0.77403	ENSG00000167552,ENSG00000167552,ENSG00000167552,ENSG00000167552,ENSG00000167552,ENSG00000167552,ENSG00000167552	ENSP00000301071,ENSP00000439020,ENSP00000446637,ENSP00000450268,ENSP00000446613,ENSP00000448725,ENSP00000449016	ENST00000301071,ENST00000295766,ENST00000550767,ENST00000547939,ENST00000546918,ENST00000552924,ENST00000550811	0.93835	T,T,T,T,T,T,D	-0.3,-0.3,-0.3,-0.3,-0.3,-0.3,-3.31	Y,Y,Y,.,Y,.,.	5.36	5.36	0.76624
12:49580437-49580437	C	missense_variant	TUBA1A	ENSG00000167552	Transcript	ENST00000301071.7	protein_coding	2/4	528	183	61	H/Q	caT/caG	0.03	0.108	2.35169577286	0.278	0	0.373	7.407	15.18	0.589190	1.298530	0.10131	0.20914	D	0.63204	0.949843227863312	0.11767	0.7717473308691829	D,D,.,T,.,.,.	0.86591	0.587596,0.587596,.,0.103524,.,.,.	0.6930658	-0.846680884712942	0.13368	0.6639913	-0.793695344680688	0.13474	ENSG00000167552,ENSG00000167552,ENSG00000167552,ENSG00000167552,ENSG00000167552,ENSG00000167552,ENSG00000167552	ENSP00000301071,ENSP00000439020,ENSP00000446637,ENSP00000450268,ENSP00000446613,ENSP00000448725,ENSP00000449016	ENST00000301071,ENST00000295766,ENST00000550767,ENST00000547939,ENST00000546918,ENST00000552924,ENST00000550811	0.93787	T,T,T,T,T,T,D	-0.31,-0.31,-0.31,-0.31,-0.31,-0.31,-3.3	Y,Y,Y,.,Y,.,.	5.36	-4.43	0.03319
12:49580437-49580437	T	missense_variant	TUBA1A	ENSG00000167552	Transcript	ENST00000301071.7	protein_coding	2/4	528	183	61	H/Q	caT/caA	0.03	0.108	2.35169577286	0.278	0	0.373	7.090	15.11	0.557156	1.284804	0.09768	0.20717	D	0.63204	0.949843227863312	0.11781	0.77209797410260872	D,D,.,T,.,.,.	0.86591	0.587596,0.587596,.,0.103524,.,.,.	0.6930658	-0.846680884712942	0.13368	0.6639913	-0.793695344680688	0.13474	ENSG00000167552,ENSG00000167552,ENSG00000167552,ENSG00000167552,ENSG00000167552,ENSG00000167552,ENSG00000167552	ENSP00000301071,ENSP00000439020,ENSP00000446637,ENSP00000450268,ENSP00000446613,ENSP00000448725,ENSP00000449016	ENST00000301071,ENST00000295766,ENST00000550767,ENST00000547939,ENST00000546918,ENST00000552924,ENST00000550811	0.93787	T,T,T,T,T,T,D	-0.31,-0.31,-0.31,-0.31,-0.31,-0.31,-3.3	Y,Y,Y,.,Y,.,.	5.36	-4.43	0.03319
12:49580436-49580436	A	missense_variant	TUBA1A	ENSG00000167552	Transcript	ENST00000301071.7	protein_coding	2/4	529	184	62	V/L	Gtg/Ttg	0.01	0.52	2.03848036312	0.278	1	0.581	23.5	26.1	3.037185	3.775027	0.52861	0.74686	D	0.89926	0.996713399887085	0.51858	0.99076994292802756	T,T,.,T,.,.	0.72304	0.356139,0.356139,.,0.078947,.,.	5.548723	0.540408606653459	0.70732	5.44944	0.549985386710462	0.70081	ENSG00000167552,ENSG00000167552,ENSG00000167552,ENSG00000167552,ENSG00000167552,ENSG00000167552	ENSP00000301071,ENSP00000439020,ENSP00000446637,ENSP00000450268,ENSP00000446613,ENSP00000448725	ENST00000301071,ENST00000295766,ENST00000550767,ENST00000547939,ENST00000546918,ENST00000552924	0.70014	T,T,T,T,T,T	-0.46,-0.46,-0.46,-0.46,-0.46,-0.46	Y,Y,Y,.,Y,.	5.36	5.36	0.76624
12:49580436-49580436	G	missense_variant	TUBA1A	ENSG00000167552	Transcript	ENST00000301071.7	protein_coding	2/4	529	184	62	V/L	Gtg/Ctg	0.01	0.52	2.03848036312	0.278	1	0.581	23.2	25.4	2.915493	3.613819	0.50206	0.70069	D	0.91838	0.9975546002388	0.54184	0.99164453320394974	T,T,.,T,.,.	0.72304	0.356139,0.356139,.,0.078947,.,.	5.548723	0.540408606653459	0.70732	5.44944	0.549985386710462	0.70081	ENSG00000167552,ENSG00000167552,ENSG00000167552,ENSG00000167552,ENSG00000167552,ENSG00000167552	ENSP00000301071,ENSP00000439020,ENSP00000446637,ENSP00000450268,ENSP00000446613,ENSP00000448725	ENST00000301071,ENST00000295766,ENST00000550767,ENST00000547939,ENST00000546918,ENST00000552924	0.70014	T,T,T,T,T,T	-0.46,-0.46,-0.46,-0.46,-0.46,-0.46	Y,Y,Y,.,Y,.	5.36	5.36	0.76624
12:49580436-49580436	T	missense_variant	TUBA1A	ENSG00000167552	Transcript	ENST00000301071.7	protein_coding	2/4	529	184	62	V/M	Gtg/Atg	0.02	0.98	2.47624236995	0.278	1	0.807	24.3	28.4	3.352322	4.081599	0.60327	0.85033	D	0.90310	0.99689108133316	0.78202	0.99665179641023027	T,T,.,T,.,.	0.78156	0.434494,0.434494,.,0.176977,.,.	10.20944	0.802874105224529	0.89994	11.71237	0.924891101670208	0.92924	ENSG00000167552,ENSG00000167552,ENSG00000167552,ENSG00000167552,ENSG00000167552,ENSG00000167552	ENSP00000301071,ENSP00000439020,ENSP00000446637,ENSP00000450268,ENSP00000446613,ENSP00000448725	ENST00000301071,ENST00000295766,ENST00000550767,ENST00000547939,ENST00000546918,ENST00000552924	0.71068	T,T,T,T,T,T	-0.55,-0.55,-0.55,-0.55,-0.55,-0.55	Y,Y,Y,.,Y,.	5.36	5.36	0.76624
12:49580435-49580435	C	missense_variant	TUBA1A	ENSG00000167552	Transcript	ENST00000301071.7	protein_coding	2/4	530	185	62	V/G	gTg/gGg	0	0.988	4.073624099	0.278	-3	0.882	25.1	25.5	3.604530	3.645637	0.66808	0.70941	D	0.95470	0.998885691165924	0.56501	0.99239568819639223	D,D,.,T,.,.	0.93270	0.753647,0.753647,.,0.355874,.,.	14.56878	0.9185587837985	0.96331	16.30902	1.07020189735495	0.97543	ENSG00000167552,ENSG00000167552,ENSG00000167552,ENSG00000167552,ENSG00000167552,ENSG00000167552	ENSP00000301071,ENSP00000439020,ENSP00000446637,ENSP00000450268,ENSP00000446613,ENSP00000448725	ENST00000301071,ENST00000295766,ENST00000550767,ENST00000547939,ENST00000546918,ENST00000552924	0.71307	T,T,T,T,T,T	-0.57,-0.57,-0.57,-0.57,-0.57,-0.57	Y,Y,Y,.,Y,.	5.36	5.36	0.76624
12:49580435-49580435	G	missense_variant	TUBA1A	ENSG00000167552	Transcript	ENST00000301071.7	protein_coding	2/4	530	185	62	V/A	gTg/gCg	0	0.944	3.24662428108	0.278	0	0.833	24.7	25.2	3.502153	3.561023	0.64154	0.68680	D	0.86838	0.995107769966125	0.63169	0.99408315745159592	D,D,.,T,.,.	0.87797	0.61376,0.61376,.,0.17042,.,.	11.43169	0.840474340484438	0.92448	12.57588	0.955463161309381	0.94201	ENSG00000167552,ENSG00000167552,ENSG00000167552,ENSG00000167552,ENSG00000167552,ENSG00000167552	ENSP00000301071,ENSP00000439020,ENSP00000446637,ENSP00000450268,ENSP00000446613,ENSP00000448725	ENST00000301071,ENST00000295766,ENST00000550767,ENST00000547939,ENST00000546918,ENST00000552924	0.70717	T,T,T,T,T,T	-0.52,-0.52,-0.52,-0.52,-0.52,-0.52	Y,Y,Y,.,Y,.	5.36	5.36	0.76624
12:49580435-49580435	T	missense_variant	TUBA1A	ENSG00000167552	Transcript	ENST00000301071.7	protein_coding	2/4	530	185	62	V/E	gTg/gAg	0.01	0.396	4.61769214335	0.278	-2	0.532	23.4	23.8	2.992157	3.102290	0.51865	0.57123	D	0.93033	0.998026072978973	0.27529	0.95675673441690745	D,D,.,T,.,.	0.87595	0.609312,0.609312,.,0.1706,.,.	5.688643	0.553755717327552	0.71657	5.378017	0.541825760386328	0.69585	ENSG00000167552,ENSG00000167552,ENSG00000167552,ENSG00000167552,ENSG00000167552,ENSG00000167552	ENSP00000301071,ENSP00000439020,ENSP00000446637,ENSP00000450268,ENSP00000446613,ENSP00000448725	ENST00000301071,ENST00000295766,ENST00000550767,ENST00000547939,ENST00000546918,ENST00000552924	0.71068	T,T,T,T,T,T	-0.55,-0.55,-0.55,-0.55,-0.55,-0.55	Y,Y,Y,.,Y,.	5.36	5.36	0.76624
12:49580433-49580433	A	missense_variant	TUBA1A	ENSG00000167552	Transcript	ENST00000301071.7	protein_coding	2/4	532	187	63	P/S	Ccc/Tcc	0.01	0.993	2.89341627375	0.278	-1	0.856	24.6	25.4	3.457937	3.618077	0.63014	0.70184	D	0.92746	0.997916640027776	0.70836	0.99545975754563853	D,D,.,T,.,.	0.91610	0.706966,0.706966,.,0.2644,.,.	15.03467	0.928643553526491	0.96704	15.17787	1.03856877621776	0.96812	ENSG00000167552,ENSG00000167552,ENSG00000167552,ENSG00000167552,ENSG00000167552,ENSG00000167552	ENSP00000301071,ENSP00000439020,ENSP00000446637,ENSP00000450268,ENSP00000446613,ENSP00000448725	ENST00000301071,ENST00000295766,ENST00000550767,ENST00000547939,ENST00000546918,ENST00000552924	0.85468	D,D,D,D,D,D	-2.01,-2.01,-2.01,-2.01,-2.01,-2.01	Y,Y,Y,.,Y,.	5.36	5.36	0.76624
12:49580433-49580433	C	missense_variant	TUBA1A	ENSG00000167552	Transcript	ENST00000301071.7	protein_coding	2/4	532	187	63	P/A	Ccc/Gcc	0.01	0.951	2.9596807467	0.278	-1	0.800	24.0	24.6	3.267002	3.382835	0.58210	0.64110	D	0.92847	0.997957110404968	0.42948	0.98558754995157127	D,D,.,T,.,.	0.90060	0.666678,0.666678,.,0.217515,.,.	12.24601	0.862749065531231	0.93738	12.04046	0.936730735507107	0.93440	ENSG00000167552,ENSG00000167552,ENSG00000167552,ENSG00000167552,ENSG00000167552,ENSG00000167552	ENSP00000301071,ENSP00000439020,ENSP00000446637,ENSP00000450268,ENSP00000446613,ENSP00000448725	ENST00000301071,ENST00000295766,ENST00000550767,ENST00000547939,ENST00000546918,ENST00000552924	0.84122	D,D,D,D,D,D	-1.83,-1.83,-1.83,-1.83,-1.83,-1.83	Y,Y,Y,.,Y,.	5.36	5.36	0.76624
12:49580433-49580433	T	missense_variant	TUBA1A	ENSG00000167552	Transcript	ENST00000301071.7	protein_coding	2/4	532	187	63	P/T	Ccc/Acc	0	0.991	3.57629945819	0.278	-1	0.889	24.4	25.0	3.386591	3.494743	0.61198	0.66989	D	0.93698	0.998275756835938	0.72379	0.99570493081278266	D,D,.,T,.,.	0.94251	0.78192,0.78192,.,0.28056,.,.	16.99584	0.967814863802869	0.97901	17.5139	1.10016141048775	0.98138	ENSG00000167552,ENSG00000167552,ENSG00000167552,ENSG00000167552,ENSG00000167552,ENSG00000167552	ENSP00000301071,ENSP00000439020,ENSP00000446637,ENSP00000450268,ENSP00000446613,ENSP00000448725	ENST00000301071,ENST00000295766,ENST00000550767,ENST00000547939,ENST00000546918,ENST00000552924	0.85542	D,D,D,D,D,D	-2.02,-2.02,-2.02,-2.02,-2.02,-2.02	Y,Y,Y,.,Y,.	5.36	5.36	0.76624
12:49580432-49580432	A	missense_variant	TUBA1A	ENSG00000167552	Transcript	ENST00000301071.7	protein_coding	2/4	533	188	63	P/L	cCc/cTc	0.01	0.832	3.4135721607	0.278	-3	0.723	25.1	24.7	3.623815	3.428143	0.67316	0.65286	D	0.95503	0.99889874458313	0.78202	0.99665003377511374	D,D,.,T,.,.	0.92272	0.725399,0.725399,.,0.315979,.,.	10.7971	0.821689522903869	0.91257	13.24066	0.977843805436661	0.95022	ENSG00000167552,ENSG00000167552,ENSG00000167552,ENSG00000167552,ENSG00000167552,ENSG00000167552	ENSP00000301071,ENSP00000439020,ENSP00000446637,ENSP00000450268,ENSP00000446613,ENSP00000448725	ENST00000301071,ENST00000295766,ENST00000550767,ENST00000547939,ENST00000546918,ENST00000552924	0.85542	D,D,D,D,D,D	-2.02,-2.02,-2.02,-2.02,-2.02,-2.02	Y,Y,Y,.,Y,.	5.36	4.47	0.53770
12:49580432-49580432	C	missense_variant	TUBA1A	ENSG00000167552	Transcript	ENST00000301071.7	protein_coding	2/4	533	188	63	P/R	cCc/cGc	0	0.998	3.50374879105	0.278	-2	0.919	25.0	24.4	3.588629	3.327413	0.66385	0.62713	D	0.93616	0.998249053955078	0.61455	0.99371228538265366	D,D,.,T,.,.	0.93693	0.765819,0.765819,.,0.250133,.,.	11.04065	0.829059658382068	0.91736	13.39335	0.982881089920435	0.95194	ENSG00000167552,ENSG00000167552,ENSG00000167552,ENSG00000167552,ENSG00000167552,ENSG00000167552	ENSP00000301071,ENSP00000439020,ENSP00000446637,ENSP00000450268,ENSP00000446613,ENSP00000448725	ENST00000301071,ENST00000295766,ENST00000550767,ENST00000547939,ENST00000546918,ENST00000552924	0.85542	D,D,D,D,D,D	-2.02,-2.02,-2.02,-2.02,-2.02,-2.02	Y,Y,Y,.,Y,.	5.36	4.47	0.53770
12:49580432-49580432	T	missense_variant	TUBA1A	ENSG00000167552	Transcript	ENST00000301071.7	protein_coding	2/4	533	188	63	P/H	cCc/cAc	0	0.998	3.74263087996	0.278	-2	0.919	25.0	24.6	3.596006	3.391561	0.66585	0.64355	D	0.93616	0.998249053955078	0.58759	0.99304296286385274	D,D,.,T,.,.	0.94524	0.7897,0.7897,.,0.435027,.,.	12.39552	0.8666505839593	0.93950	15.28723	1.04174296744701	0.96891	ENSG00000167552,ENSG00000167552,ENSG00000167552,ENSG00000167552,ENSG00000167552,ENSG00000167552	ENSP00000301071,ENSP00000439020,ENSP00000446637,ENSP00000450268,ENSP00000446613,ENSP00000448725	ENST00000301071,ENST00000295766,ENST00000550767,ENST00000547939,ENST00000546918,ENST00000552924	0.85613	D,D,D,D,D,D	-2.03,-2.03,-2.03,-2.03,-2.03,-2.03	Y,Y,Y,.,Y,.	5.36	4.47	0.53770
12:49580430-49580430	A	missense_variant	TUBA1A	ENSG00000167552	Transcript	ENST00000301071.7	protein_coding	2/4	535	190	64	R/W	Cgg/Tgg	0.03	0.676	3.48735837486	0.278	-3	0.605	23.2	23.7	2.873370	3.068001	0.49304	0.56306	D	0.91620	0.997469186782837	0.63169	0.99408705755419124	D,D,.,T,.,.	0.94572	0.791054,0.791054,.,0.475008,.,.	2.865355	0.131043854801072	0.46146	3.719594	0.288311401642774	0.55555	ENSG00000167552,ENSG00000167552,ENSG00000167552,ENSG00000167552,ENSG00000167552,ENSG00000167552	ENSP00000301071,ENSP00000439020,ENSP00000446637,ENSP00000450268,ENSP00000446613,ENSP00000448725	ENST00000301071,ENST00000295766,ENST00000550767,ENST00000547939,ENST00000546918,ENST00000552924	0.82254	D,D,D,D,D,D	-1.61,-1.61,-1.61,-1.61,-1.61,-1.61	Y,Y,Y,.,Y,.	5.36	1.41	0.21461
12:49580430-49580430	C	missense_variant	TUBA1A	ENSG00000167552	Transcript	ENST00000301071.7	protein_coding	2/4	535	190	64	R/G	Cgg/Ggg	0	0.983	4.31666214769	0.278	-2	0.873	22.7	23.1	2.645646	2.791959	0.44419	0.50111	D	0.93135	0.998060882091522	0.47788	0.98879396474748071	D,D,.,T,.,.	0.93592	0.762922,0.762922,.,0.289163,.,.	3.301921	0.223784946506929	0.51170	4.482928	0.422072367236413	0.62635	ENSG00000167552,ENSG00000167552,ENSG00000167552,ENSG00000167552,ENSG00000167552,ENSG00000167552	ENSP00000301071,ENSP00000439020,ENSP00000446637,ENSP00000450268,ENSP00000446613,ENSP00000448725	ENST00000301071,ENST00000295766,ENST00000550767,ENST00000547939,ENST00000546918,ENST00000552924	0.82076	D,D,D,D,D,D	-1.59,-1.59,-1.59,-1.59,-1.59,-1.59	Y,Y,Y,.,Y,.	5.36	1.41	0.21461
12:49580429-49580429	A	missense_variant	TUBA1A	ENSG00000167552	Transcript	ENST00000301071.7	protein_coding	2/4	536	191	64	R/L	cGg/cTg	0	0.948	4.21975213468	0.278	-2	0.836	24.7	27.0	3.506470	3.912581	0.64258	0.79231	D	0.97004	0.999339044094086	0.80729	0.9970250438285968	D,D,.,T,.,.	0.92950	0.744504,0.744504,.,0.395238,.,.	11.71813	0.848517740868189	0.92930	12.59922	0.956254912436825	0.94231	ENSG00000167552,ENSG00000167552,ENSG00000167552,ENSG00000167552,ENSG00000167552,ENSG00000167552	ENSP00000301071,ENSP00000439020,ENSP00000446637,ENSP00000450268,ENSP00000446613,ENSP00000448725	ENST00000301071,ENST00000295766,ENST00000550767,ENST00000547939,ENST00000546918,ENST00000552924	0.81987	D,D,D,D,D,D	-1.58,-1.58,-1.58,-1.58,-1.58,-1.58	Y,Y,Y,.,Y,.	5.36	5.36	0.76624
12:49580429-49580429	G	missense_variant	TUBA1A	ENSG00000167552	Transcript	ENST00000301071.7	protein_coding	2/4	536	191	64	R/P	cGg/cCg	0	0.995	4.61769214335	0.278	-2	0.902	25.1	27.3	3.604767	3.953863	0.66808	0.80661	D	0.97155	0.999377191066742	0.56057	0.99225933515158049	D,D,.,T,.,.	0.92594	0.73447,0.73447,.,0.355511,.,.	13.99361	0.905589349458515	0.95813	15.35791	1.04378907282154	0.96941	ENSG00000167552,ENSG00000167552,ENSG00000167552,ENSG00000167552,ENSG00000167552,ENSG00000167552	ENSP00000301071,ENSP00000439020,ENSP00000446637,ENSP00000450268,ENSP00000446613,ENSP00000448725	ENST00000301071,ENST00000295766,ENST00000550767,ENST00000547939,ENST00000546918,ENST00000552924	0.82076	D,D,D,D,D,D	-1.59,-1.59,-1.59,-1.59,-1.59,-1.59	Y,Y,Y,.,Y,.	5.36	5.36	0.76624
12:49580429-49580429	T	missense_variant	TUBA1A	ENSG00000167552	Transcript	ENST00000301071.7	protein_coding	2/4	536	191	64	R/Q	cGg/cAg	0.02	0.502	3.74263087996	0.278	1	0.550	24.4	26.3	3.401753	3.804050	0.61585	0.75596	D	0.94620	0.998602330684662	0.98167	0.99912479567822476	D,D,.,T,.,.	0.92653	0.736124,0.736124,.,0.426704,.,.	8.340663	0.729411693630795	0.84610	8.499765	0.785329294528978	0.85179	ENSG00000167552,ENSG00000167552,ENSG00000167552,ENSG00000167552,ENSG00000167552,ENSG00000167552	ENSP00000301071,ENSP00000439020,ENSP00000446637,ENSP00000450268,ENSP00000446613,ENSP00000448725	ENST00000301071,ENST00000295766,ENST00000550767,ENST00000547939,ENST00000546918,ENST00000552924	0.81900	D,D,D,D,D,D	-1.57,-1.57,-1.57,-1.57,-1.57,-1.57	Y,Y,Y,.,Y,.	5.36	5.36	0.76624
12:49580427-49580427	A	missense_variant	TUBA1A	ENSG00000167552	Transcript	ENST00000301071.7	protein_coding	2/4	538	193	65	A/S	Gca/Tca	0.17	0.131	2.32322591719	0.278	1	0.070	17.69	22.5	1.793746	2.495443	0.26712	0.43608	D	0.47707	0.8191277384758	0.26627	0.95304221009010859	T,T,.,T,.,.	0.57514	0.213738,0.213738,.,0.041453,.,.	3.533534	0.267587781114667	0.53655	3.002778	0.129097689077982	0.47824	ENSG00000167552,ENSG00000167552,ENSG00000167552,ENSG00000167552,ENSG00000167552,ENSG00000167552	ENSP00000301071,ENSP00000439020,ENSP00000446637,ENSP00000450268,ENSP00000446613,ENSP00000448725	ENST00000301071,ENST00000295766,ENST00000550767,ENST00000547939,ENST00000546918,ENST00000552924	0.69287	T,T,T,T,T,T	-0.4,-0.4,-0.4,-0.4,-0.4,-0.4	Y,Y,Y,.,Y,.	5.36	5.36	0.76624
12:49580427-49580427	G	missense_variant	TUBA1A	ENSG00000167552	Transcript	ENST00000301071.7	protein_coding	2/4	538	193	65	A/P	Gca/Cca	0	0.99	4.31666214769	0.278	-1	0.886	23.8	26.0	3.169632	3.753197	0.55875	0.74028	D	0.92162	0.997680127620697	0.53464	0.99138113745848599	D,D,.,T,.,.	0.92643	0.73585,0.73585,.,0.35777,.,.	10.46234	0.811156287999971	0.90559	11.87528	0.930796125255321	0.93185	ENSG00000167552,ENSG00000167552,ENSG00000167552,ENSG00000167552,ENSG00000167552,ENSG00000167552	ENSP00000301071,ENSP00000439020,ENSP00000446637,ENSP00000450268,ENSP00000446613,ENSP00000448725	ENST00000301071,ENST00000295766,ENST00000550767,ENST00000547939,ENST00000546918,ENST00000552924	0.71543	T,T,T,T,T,T	-0.59,-0.59,-0.59,-0.59,-0.59,-0.59	Y,Y,Y,.,Y,.	5.36	5.36	0.76624
12:49580427-49580427	T	missense_variant	TUBA1A	ENSG00000167552	Transcript	ENST00000301071.7	protein_coding	2/4	538	193	65	A/T	Gca/Aca	0.07	0.088	2.08176540196	0.278	0	0.326	18.54	22.7	1.906930	2.555188	0.28791	0.44940	D	0.57088	0.914297759532928	0.26763	0.95362463278677867	T,T,.,T,.,.	0.66874	0.296097,0.296097,.,0.052399,.,.	4.069183	0.357358968627005	0.58950	3.631078	0.270504330587782	0.54660	ENSG00000167552,ENSG00000167552,ENSG00000167552,ENSG00000167552,ENSG00000167552,ENSG00000167552	ENSP00000301071,ENSP00000439020,ENSP00000446637,ENSP00000450268,ENSP00000446613,ENSP00000448725	ENST00000301071,ENST00000295766,ENST00000550767,ENST00000547939,ENST00000546918,ENST00000552924	0.70480	T,T,T,T,T,T	-0.5,-0.5,-0.5,-0.5,-0.5,-0.5	Y,Y,Y,.,Y,.	5.36	5.36	0.76624
12:49580426-49580426	A	missense_variant	TUBA1A	ENSG00000167552	Transcript	ENST00000301071.7	protein_coding	2/4	539	194	65	A/V	gCa/gTa	0.03	0.073	3.0674637903	0.278	0	0.369	23.3	24.0	2.966596	3.160249	0.51309	0.58531	D	0.66884	0.964195489883423	0.30387	0.96595681340394524	T,T,.,T,.,.	0.78396	0.43823,0.43823,.,0.134389,.,.	5.302216	0.515442726291567	0.69026	4.675535	0.450856060070184	0.64251	ENSG00000167552,ENSG00000167552,ENSG00000167552,ENSG00000167552,ENSG00000167552,ENSG00000167552	ENSP00000301071,ENSP00000439020,ENSP00000446637,ENSP00000450268,ENSP00000446613,ENSP00000448725	ENST00000301071,ENST00000295766,ENST00000550767,ENST00000547939,ENST00000546918,ENST00000552924	0.70480	T,T,T,T,T,T	-0.5,-0.5,-0.5,-0.5,-0.5,-0.5	Y,Y,Y,.,Y,.	5.36	5.36	0.76624
12:49580426-49580426	C	missense_variant	TUBA1A	ENSG00000167552	Transcript	ENST00000301071.7	protein_coding	2/4	539	194	65	A/G	gCa/gGa	0.02	0.045	2.89753283995	0.278	0	0.386	23.0	23.4	2.806352	2.936496	0.47877	0.53280	D	0.65020	0.957476079463959	0.25898	0.94970353171798438	D,D,.,T,.,.	0.87426	0.605659,0.605659,.,0.140174,.,.	5.431698	0.5287655519448	0.69934	4.834632	0.47326165200836	0.65534	ENSG00000167552,ENSG00000167552,ENSG00000167552,ENSG00000167552,ENSG00000167552,ENSG00000167552	ENSP00000301071,ENSP00000439020,ENSP00000446637,ENSP00000450268,ENSP00000446613,ENSP00000448725	ENST00000301071,ENST00000295766,ENST00000550767,ENST00000547939,ENST00000546918,ENST00000552924	0.71068	T,T,T,T,T,T	-0.55,-0.55,-0.55,-0.55,-0.55,-0.55	Y,Y,Y,.,Y,.	5.36	5.36	0.76624
12:49580426-49580426	T	missense_variant	TUBA1A	ENSG00000167552	Transcript	ENST00000301071.7	protein_coding	2/4	539	194	65	A/E	gCa/gAa	0	0.98	3.83954089297	0.278	-1	0.869	24.8	25.7	3.543576	3.685252	0.65219	0.72047	D	0.94111	0.998427391052246	0.41542	0.98443528318506579	D,D,.,T,.,.	0.92643	0.73585,0.73585,.,0.35777,.,.	17.61513	0.979064474243862	0.98180	18.51052	1.12185008679396	0.98519	ENSG00000167552,ENSG00000167552,ENSG00000167552,ENSG00000167552,ENSG00000167552,ENSG00000167552	ENSP00000301071,ENSP00000439020,ENSP00000446637,ENSP00000450268,ENSP00000446613,ENSP00000448725	ENST00000301071,ENST00000295766,ENST00000550767,ENST00000547939,ENST00000546918,ENST00000552924	0.71425	T,T,T,T,T,T	-0.58,-0.58,-0.58,-0.58,-0.58,-0.58	Y,Y,Y,.,Y,.	5.36	5.36	0.76624
12:49580424-49580424	A	missense_variant	TUBA1A	ENSG00000167552	Transcript	ENST00000301071.7	protein_coding	2/4	541	196	66	V/L	Gtg/Ttg	0.28	0.014	1.88409368239	0.278	1	0.032	12.71	19.81	1.093917	2.009332	0.16241	0.33134	T	0.26650	0.340659320354462	0.26037	0.95036532014138564	T,T,.,T,.,.	0.54797	0.192732,0.192732,.,0.04017,.,.	1.8459	-0.175386065814598	0.32444	1.601614	-0.305018698039946	0.28958	ENSG00000167552,ENSG00000167552,ENSG00000167552,ENSG00000167552,ENSG00000167552,ENSG00000167552	ENSP00000301071,ENSP00000439020,ENSP00000446637,ENSP00000450268,ENSP00000446613,ENSP00000448725	ENST00000301071,ENST00000295766,ENST00000550767,ENST00000547939,ENST00000546918,ENST00000552924	0.69287	T,T,T,T,T,T	-0.4,-0.4,-0.4,-0.4,-0.4,-0.4	Y,Y,Y,.,Y,.	5.36	5.36	0.76624
12:49580424-49580424	G	missense_variant	TUBA1A	ENSG00000167552	Transcript	ENST00000301071.7	protein_coding	2/4	541	196	66	V/L	Gtg/Ctg	0.28	0.014	1.88409368239	0.278	1	0.032	12.77	19.63	1.100209	1.986519	0.16322	0.32675	T	0.26650	0.340659320354462	0.28200	0.95925568773549408	T,T,.,T,.,.	0.54797	0.192732,0.192732,.,0.04017,.,.	1.8459	-0.175386065814598	0.32444	1.601614	-0.305018698039946	0.28958	ENSG00000167552,ENSG00000167552,ENSG00000167552,ENSG00000167552,ENSG00000167552,ENSG00000167552	ENSP00000301071,ENSP00000439020,ENSP00000446637,ENSP00000450268,ENSP00000446613,ENSP00000448725	ENST00000301071,ENST00000295766,ENST00000550767,ENST00000547939,ENST00000546918,ENST00000552924	0.69287	T,T,T,T,T,T	-0.4,-0.4,-0.4,-0.4,-0.4,-0.4	Y,Y,Y,.,Y,.	5.36	5.36	0.76624
12:49580424-49580424	T	missense_variant	TUBA1A	ENSG00000167552	Transcript	ENST00000301071.7	protein_coding	2/4	541	196	66	V/M	Gtg/Atg	0.01	0.351	3.14787012737	0.278	1	0.517	18.96	23.2	1.960649	2.823800	0.29826	0.50815	D	0.76903	0.986097931861877	0.70025	0.99533604926710573	T,T,.,T,.,.	0.75098	0.390925,0.390925,.,0.093489,.,.	2.736798	0.100553912552248	0.44577	2.917049	0.107777555786746	0.46826	ENSG00000167552,ENSG00000167552,ENSG00000167552,ENSG00000167552,ENSG00000167552,ENSG00000167552	ENSP00000301071,ENSP00000439020,ENSP00000446637,ENSP00000450268,ENSP00000446613,ENSP00000448725	ENST00000301071,ENST00000295766,ENST00000550767,ENST00000547939,ENST00000546918,ENST00000552924	0.73100	T,T,T,T,T,T	-0.73,-0.73,-0.73,-0.73,-0.73,-0.73	Y,Y,Y,.,Y,.	5.36	5.36	0.76624
12:49580423-49580423	C	missense_variant	TUBA1A	ENSG00000167552	Transcript	ENST00000301071.7	protein_coding	2/4	542	197	66	V/G	gTg/gGg	0	0.983	4.31666214769	0.278	-3	0.873	25.9	26.7	3.805710	3.870968	0.72358	0.77790	D	0.94563	0.998583316802979	0.59973	0.99335725581256029	D,D,.,T,.,.	0.92761	0.739155,0.739155,.,0.349379,.,.	11.17626	0.833077060081905	0.91990	11.52939	0.918155214319995	0.92619	ENSG00000167552,ENSG00000167552,ENSG00000167552,ENSG00000167552,ENSG00000167552,ENSG00000167552	ENSP00000301071,ENSP00000439020,ENSP00000446637,ENSP00000450268,ENSP00000446613,ENSP00000448725	ENST00000301071,ENST00000295766,ENST00000550767,ENST00000547939,ENST00000546918,ENST00000552924	0.73311	T,T,T,T,T,T	-0.75,-0.75,-0.75,-0.75,-0.75,-0.75	Y,Y,Y,.,Y,.	5.36	5.36	0.76624
12:49580423-49580423	G	missense_variant	TUBA1A	ENSG00000167552	Transcript	ENST00000301071.7	protein_coding	2/4	542	197	66	V/A	gTg/gCg	0.06	0.188	2.38216369645	0.278	0	0.340	22.1	22.6	2.400802	2.502307	0.39056	0.43774	D	0.80523	0.990309178829193	0.31373	0.96858617642904554	D,D,.,T,.,.	0.85070	0.556367,0.556367,.,0.136565,.,.	4.871158	0.466920915826304	0.65809	4.275286	0.38890058342363	0.60821	ENSG00000167552,ENSG00000167552,ENSG00000167552,ENSG00000167552,ENSG00000167552,ENSG00000167552	ENSP00000301071,ENSP00000439020,ENSP00000446637,ENSP00000450268,ENSP00000446613,ENSP00000448725	ENST00000301071,ENST00000295766,ENST00000550767,ENST00000547939,ENST00000546918,ENST00000552924	0.72785	T,T,T,T,T,T	-0.7,-0.7,-0.7,-0.7,-0.7,-0.7	Y,Y,Y,.,Y,.	5.36	5.36	0.76624
12:49580423-49580423	T	missense_variant	TUBA1A	ENSG00000167552	Transcript	ENST00000301071.7	protein_coding	2/4	542	197	66	V/E	gTg/gAg	0	0.982	4.91872213902	0.278	-2	0.871	25.5	26.5	3.728693	3.837231	0.70153	0.76676	D	0.95470	0.998883903026581	0.38302	0.98104979534434367	D,D,.,T,.,.	0.92538	0.732889,0.732889,.,0.349457,.,.	13.74957	0.899947842623209	0.95570	14.46453	1.01696567710226	0.96244	ENSG00000167552,ENSG00000167552,ENSG00000167552,ENSG00000167552,ENSG00000167552,ENSG00000167552	ENSP00000301071,ENSP00000439020,ENSP00000446637,ENSP00000450268,ENSP00000446613,ENSP00000448725	ENST00000301071,ENST00000295766,ENST00000550767,ENST00000547939,ENST00000546918,ENST00000552924	0.73417	T,T,T,T,T,T	-0.76,-0.76,-0.76,-0.76,-0.76,-0.76	Y,Y,Y,.,Y,.	5.36	5.36	0.76624
12:49580421-49580421	C	missense_variant	TUBA1A	ENSG00000167552	Transcript	ENST00000301071.7	protein_coding	2/4	544	199	67	F/V	Ttt/Gtt	0.01	0.5	2.78518323065	0.278	-1	0.573	24.3	25.7	3.377694	3.680278	0.60972	0.71895	D	0.83115	0.992596387863159	0.35951	0.97783584735805773	D,D,.,T,.,.	0.85476	0.564457,0.564457,.,0.112922,.,.	4.451871	0.413017069644166	0.62376	4.122691	0.363072460752182	0.59433	ENSG00000167552,ENSG00000167552,ENSG00000167552,ENSG00000167552,ENSG00000167552,ENSG00000167552	ENSP00000301071,ENSP00000439020,ENSP00000446637,ENSP00000450268,ENSP00000446613,ENSP00000448725	ENST00000301071,ENST00000295766,ENST00000550767,ENST00000547939,ENST00000546918,ENST00000552924	0.69287	T,T,T,T,T,T	-0.4,-0.4,-0.4,-0.4,-0.4,-0.4	Y,Y,Y,.,Y,.	5.36	5.36	0.76624
12:49580421-49580421	G	missense_variant	TUBA1A	ENSG00000167552	Transcript	ENST00000301071.7	protein_coding	2/4	544	199	67	F/L	Ttt/Ctt	0.07	0.04	2.16590570783	0.278	0	0.322	22.0	23.0	2.372231	2.719329	0.38436	0.48543	D	0.43534	0.754427134990692	0.36338	0.97842409419370935	D,D,.,T,.,.	0.83922	0.533955,0.533955,.,0.099353,.,.	2.888857	0.136427394787583	0.46425	2.332249	-0.0517330511661621	0.39524	ENSG00000167552,ENSG00000167552,ENSG00000167552,ENSG00000167552,ENSG00000167552,ENSG00000167552	ENSP00000301071,ENSP00000439020,ENSP00000446637,ENSP00000450268,ENSP00000446613,ENSP00000448725	ENST00000301071,ENST00000295766,ENST00000550767,ENST00000547939,ENST00000546918,ENST00000552924	0.65006	T,T,T,T,T,T	-0.14,-0.14,-0.14,-0.14,-0.14,-0.14	Y,Y,Y,.,Y,.	5.36	5.36	0.76624
12:49580421-49580421	T	missense_variant	TUBA1A	ENSG00000167552	Transcript	ENST00000301071.7	protein_coding	2/4	544	199	67	F/I	Ttt/Att	0.01	0.094	2.47156410767	0.278	0	0.413	23.0	24.0	2.803756	3.161706	0.47820	0.58557	D	0.70889	0.975332796573639	0.26542	0.95266217409276877	D,D,.,T,.,.	0.84098	0.537367,0.537367,.,0.104521,.,.	3.757884	0.306993090611088	0.55951	3.365107	0.213867705562965	0.51872	ENSG00000167552,ENSG00000167552,ENSG00000167552,ENSG00000167552,ENSG00000167552,ENSG00000167552	ENSP00000301071,ENSP00000439020,ENSP00000446637,ENSP00000450268,ENSP00000446613,ENSP00000448725	ENST00000301071,ENST00000295766,ENST00000550767,ENST00000547939,ENST00000546918,ENST00000552924	0.69536	T,T,T,T,T,T	-0.42,-0.42,-0.42,-0.42,-0.42,-0.42	Y,Y,Y,.,Y,.	5.36	5.36	0.76624
12:49580420-49580420	C	missense_variant	TUBA1A	ENSG00000167552	Transcript	ENST00000301071.7	protein_coding	2/4	545	200	67	F/C	tTt/tGt	0	0.983	4.4416008843	0.278	-2	0.873	26.5	28.1	3.924146	4.049782	0.76069	0.84017	D	0.93322	0.998132288455963	0.36942	0.97928764359718845	D,D,.,T,.,.	0.86426	0.584098,0.584098,.,0.124797,.,.	12.66869	0.87364274518308	0.94317	12.58563	0.955789166399889	0.94214	ENSG00000167552,ENSG00000167552,ENSG00000167552,ENSG00000167552,ENSG00000167552,ENSG00000167552	ENSP00000301071,ENSP00000439020,ENSP00000446637,ENSP00000450268,ENSP00000446613,ENSP00000448725	ENST00000301071,ENST00000295766,ENST00000550767,ENST00000547939,ENST00000546918,ENST00000552924	0.70950	T,T,T,T,T,T	-0.54,-0.54,-0.54,-0.54,-0.54,-0.54	Y,Y,Y,.,Y,.	5.36	5.36	0.76624
12:49580420-49580420	G	missense_variant	TUBA1A	ENSG00000167552	Transcript	ENST00000301071.7	protein_coding	2/4	545	200	67	F/S	tTt/tCt	0	0.991	4.99964404664	0.278	-2	0.889	26.9	28.2	3.986709	4.061196	0.78153	0.84373	D	0.97042	0.999347031116486	0.82690	0.99729472125138252	D,D,.,T,.,.	0.86978	0.595909,0.595909,.,0.157099,.,.	14.04381	0.906749040019009	0.95860	14.15603	1.00738457604817	0.95968	ENSG00000167552,ENSG00000167552,ENSG00000167552,ENSG00000167552,ENSG00000167552,ENSG00000167552	ENSP00000301071,ENSP00000439020,ENSP00000446637,ENSP00000450268,ENSP00000446613,ENSP00000448725	ENST00000301071,ENST00000295766,ENST00000550767,ENST00000547939,ENST00000546918,ENST00000552924	0.70480	T,T,T,T,T,T	-0.5,-0.5,-0.5,-0.5,-0.5,-0.5	Y,Y,Y,.,Y,.	5.36	5.36	0.76624
12:49580420-49580420	T	missense_variant	TUBA1A	ENSG00000167552	Transcript	ENST00000301071.7	protein_coding	2/4	545	200	67	F/Y	tTt/tAt	0.2	0.065	2.15981024662	0.278	3	0.053	22.1	22.7	2.406601	2.596252	0.39185	0.45839	D	0.49614	0.843487739562988	0.23711	0.93762823162661779	T,T,.,T,.,.	0.54984	0.194149,0.194149,.,0.037453,.,.	4.02771	0.35094106086427	0.58566	3.279327	0.194593837599721	0.50939	ENSG00000167552,ENSG00000167552,ENSG00000167552,ENSG00000167552,ENSG00000167552,ENSG00000167552	ENSP00000301071,ENSP00000439020,ENSP00000446637,ENSP00000450268,ENSP00000446613,ENSP00000448725	ENST00000301071,ENST00000295766,ENST00000550767,ENST00000547939,ENST00000546918,ENST00000552924	0.70717	T,T,T,T,T,T	-0.52,-0.52,-0.52,-0.52,-0.52,-0.52	Y,Y,Y,.,Y,.	5.36	5.36	0.76624
12:49580419-49580419	C	missense_variant	TUBA1A	ENSG00000167552	Transcript	ENST00000301071.7	protein_coding	2/4	546	201	67	F/L	ttT/ttG	0.07	0.04	2.16590570783	0.278	0	0.322	7.581	16.97	0.607110	1.618896	0.10335	0.25810	T	0.26351	0.333152592182159	0.26471	0.95234563564905916	D,D,.,T,.,.	0.83922	0.533955,0.533955,.,0.099353,.,.	0.8141427	-0.760020800604833	0.15477	0.6110768	-0.830894631966215	0.12525	ENSG00000167552,ENSG00000167552,ENSG00000167552,ENSG00000167552,ENSG00000167552,ENSG00000167552	ENSP00000301071,ENSP00000439020,ENSP00000446637,ENSP00000450268,ENSP00000446613,ENSP00000448725	ENST00000301071,ENST00000295766,ENST00000550767,ENST00000547939,ENST00000546918,ENST00000552924	0.65006	T,T,T,T,T,T	-0.14,-0.14,-0.14,-0.14,-0.14,-0.14	Y,Y,Y,.,Y,.	5.36	-1.15	0.09211
12:49580419-49580419	T	missense_variant	TUBA1A	ENSG00000167552	Transcript	ENST00000301071.7	protein_coding	2/4	546	201	67	F/L	ttT/ttA	0.07	0.04	2.16590570783	0.278	0	0.322	8.089	17.48	0.660504	1.700780	0.10949	0.27238	T	0.30378	0.438622504472733	0.28555	0.96048556323073908	D,D,.,T,.,.	0.83922	0.533955,0.533955,.,0.099353,.,.	0.8141427	-0.760020800604833	0.15477	0.6110768	-0.830894631966215	0.12525	ENSG00000167552,ENSG00000167552,ENSG00000167552,ENSG00000167552,ENSG00000167552,ENSG00000167552	ENSP00000301071,ENSP00000439020,ENSP00000446637,ENSP00000450268,ENSP00000446613,ENSP00000448725	ENST00000301071,ENST00000295766,ENST00000550767,ENST00000547939,ENST00000546918,ENST00000552924	0.65006	T,T,T,T,T,T	-0.14,-0.14,-0.14,-0.14,-0.14,-0.14	Y,Y,Y,.,Y,.	5.36	-1.15	0.09211
12:49580418-49580418	A	missense_variant	TUBA1A	ENSG00000167552	Transcript	ENST00000301071.7	protein_coding	2/4	547	202	68	V/L	Gta/Tta	0.1	0.012	2.02998117833	0.278	1	0.287	20.3	22.8	2.123960	2.603193	0.33114	0.46004	D	0.53103	0.880991458892822	0.29038	0.96205682332358722	T,T,.,T,.,.	0.57870	0.216512,0.216512,.,0.040702,.,.	3.908535	0.33198668607119	0.57428	3.079048	0.147622698642584	0.48699	ENSG00000167552,ENSG00000167552,ENSG00000167552,ENSG00000167552,ENSG00000167552,ENSG00000167552	ENSP00000301071,ENSP00000439020,ENSP00000446637,ENSP00000450268,ENSP00000446613,ENSP00000448725	ENST00000301071,ENST00000295766,ENST00000550767,ENST00000547939,ENST00000546918,ENST00000552924	0.72785	T,T,T,T,T,T	-0.7,-0.7,-0.7,-0.7,-0.7,-0.7	Y,Y,Y,.,Y,.	5.36	5.36	0.76624
12:49580418-49580418	G	missense_variant	TUBA1A	ENSG00000167552	Transcript	ENST00000301071.7	protein_coding	2/4	547	202	68	V/L	Gta/Cta	0.1	0.012	2.02998117833	0.278	1	0.287	20.1	22.6	2.099060	2.545477	0.32596	0.44725	D	0.51955	0.869615614414215	0.31743	0.96952027122011974	T,T,.,T,.,.	0.57870	0.216512,0.216512,.,0.040702,.,.	3.908535	0.33198668607119	0.57428	3.079048	0.147622698642584	0.48699	ENSG00000167552,ENSG00000167552,ENSG00000167552,ENSG00000167552,ENSG00000167552,ENSG00000167552	ENSP00000301071,ENSP00000439020,ENSP00000446637,ENSP00000450268,ENSP00000446613,ENSP00000448725	ENST00000301071,ENST00000295766,ENST00000550767,ENST00000547939,ENST00000546918,ENST00000552924	0.72785	T,T,T,T,T,T	-0.7,-0.7,-0.7,-0.7,-0.7,-0.7	Y,Y,Y,.,Y,.	5.36	5.36	0.76624
12:49580418-49580418	T	missense_variant	TUBA1A	ENSG00000167552	Transcript	ENST00000301071.7	protein_coding	2/4	547	202	68	V/I	Gta/Ata	0.18	0.007	1.61704118972	0.278	3	0.056	19.19	22.5	1.990964	2.487092	0.30416	0.43442	D	0.44805	0.77603805065155	0.27976	0.95844735982069451	T,T,.,T,.,.	0.49412	0.153326,0.153326,.,0.016177,.,.	3.661113	0.290348524382341	0.54975	2.827026	0.084878672425862	0.45759	ENSG00000167552,ENSG00000167552,ENSG00000167552,ENSG00000167552,ENSG00000167552,ENSG00000167552	ENSP00000301071,ENSP00000439020,ENSP00000446637,ENSP00000450268,ENSP00000446613,ENSP00000448725	ENST00000301071,ENST00000295766,ENST00000550767,ENST00000547939,ENST00000546918,ENST00000552924	0.70365	T,T,T,T,T,T	-0.49,-0.49,-0.49,-0.49,-0.49,-0.49	Y,Y,Y,.,Y,.	5.36	5.36	0.76624
12:49580417-49580417	C	missense_variant	TUBA1A	ENSG00000167552	Transcript	ENST00000301071.7	protein_coding	2/4	548	203	68	V/G	gTa/gGa	0	0.789	4.21975213468	0.278	-3	0.740	25.6	26.1	3.749223	3.772636	0.70733	0.74619	D	0.95661	0.998948752880096	0.62113	0.99386122721620951	D,D,.,T,.,.	0.93009	0.746193,0.746193,.,0.362929,.,.	10.75259	0.820321580964924	0.91168	10.43667	0.875521774450522	0.90510	ENSG00000167552,ENSG00000167552,ENSG00000167552,ENSG00000167552,ENSG00000167552,ENSG00000167552	ENSP00000301071,ENSP00000439020,ENSP00000446637,ENSP00000450268,ENSP00000446613,ENSP00000448725	ENST00000301071,ENST00000295766,ENST00000550767,ENST00000547939,ENST00000546918,ENST00000552924	0.74371	T,T,T,T,T,T	-0.85,-0.85,-0.85,-0.85,-0.85,-0.85	Y,Y,Y,.,Y,.	5.36	5.36	0.76624
12:49580417-49580417	G	missense_variant	TUBA1A	ENSG00000167552	Transcript	ENST00000301071.7	protein_coding	2/4	548	203	68	V/A	gTa/gCa	0.04	0.075	3.37465409467	0.278	0	0.354	23.3	23.6	2.961868	3.030711	0.51212	0.55429	D	0.58862	0.926371812820435	0.31009	0.96763790715914311	T,T,.,T,.,.	0.72065	0.353343,0.353343,.,0.135487,.,.	4.830209	0.461961262821808	0.65488	4.073854	0.354553677995967	0.58981	ENSG00000167552,ENSG00000167552,ENSG00000167552,ENSG00000167552,ENSG00000167552,ENSG00000167552	ENSP00000301071,ENSP00000439020,ENSP00000446637,ENSP00000450268,ENSP00000446613,ENSP00000448725	ENST00000301071,ENST00000295766,ENST00000550767,ENST00000547939,ENST00000546918,ENST00000552924	0.73100	T,T,T,T,T,T	-0.73,-0.73,-0.73,-0.73,-0.73,-0.73	Y,Y,Y,.,Y,.	5.36	5.36	0.76624
12:49580417-49580417	T	missense_variant	TUBA1A	ENSG00000167552	Transcript	ENST00000301071.7	protein_coding	2/4	548	203	68	V/E	gTa/gAa	0	0.781	4.91872213902	0.278	-2	0.737	25.8	26.8	3.798218	3.880289	0.72146	0.78119	D	0.96090	0.999077916145325	0.38015	0.98069323245206175	D,D,.,T,.,.	0.92995	0.745783,0.745783,.,0.362411,.,.	8.806545	0.750266808688245	0.86178	8.317791	0.775394363899794	0.84546	ENSG00000167552,ENSG00000167552,ENSG00000167552,ENSG00000167552,ENSG00000167552,ENSG00000167552	ENSP00000301071,ENSP00000439020,ENSP00000446637,ENSP00000450268,ENSP00000446613,ENSP00000448725	ENST00000301071,ENST00000295766,ENST00000550767,ENST00000547939,ENST00000546918,ENST00000552924	0.74371	T,T,T,T,T,T	-0.85,-0.85,-0.85,-0.85,-0.85,-0.85	Y,Y,Y,.,Y,.	5.36	5.36	0.76624
12:49580415-49580415	A	missense_variant	TUBA1A	ENSG00000167552	Transcript	ENST00000301071.7	protein_coding	2/4	550	205	69	D/Y	Gac/Tac	0	1	4.14057088863	0.278	-3	0.945	25.5	28.7	3.713765	4.114991	0.69730	0.86051	D	0.97890	0.999555647373199	0.47356	0.98854672552248501	D,D,.,T,.,.	0.94812	0.797821,0.797821,.,0.489558,.,.	20.78039	1.02963118424598	0.99122	21.2794	1.16922447125269	0.99217	ENSG00000167552,ENSG00000167552,ENSG00000167552,ENSG00000167552,ENSG00000167552,ENSG00000167552	ENSP00000301071,ENSP00000439020,ENSP00000446637,ENSP00000450268,ENSP00000446613,ENSP00000448725	ENST00000301071,ENST00000295766,ENST00000550767,ENST00000547939,ENST00000546918,ENST00000552924	0.81235	T,T,T,T,T,T	-1.49,-1.49,-1.49,-1.49,-1.49,-1.49	Y,Y,Y,.,Y,.	5.36	5.36	0.76624
12:49580415-49580415	G	missense_variant	TUBA1A	ENSG00000167552	Transcript	ENST00000301071.7	protein_coding	2/4	550	205	69	D/H	Gac/Cac	0	1	3.96447962958	0.278	-1	0.945	25.3	27.9	3.665158	4.024539	0.68410	0.83142	D	0.98780	0.999744951725006	0.45770	0.98758290068163845	D,D,.,T,.,.	0.94523	0.789673,0.789673,.,0.482693,.,.	18.36297	0.992040258668749	0.98468	17.96629	1.11036259372612	0.98321	ENSG00000167552,ENSG00000167552,ENSG00000167552,ENSG00000167552,ENSG00000167552,ENSG00000167552	ENSP00000301071,ENSP00000439020,ENSP00000446637,ENSP00000450268,ENSP00000446613,ENSP00000448725	ENST00000301071,ENST00000295766,ENST00000550767,ENST00000547939,ENST00000546918,ENST00000552924	0.81150	T,T,T,T,T,T	-1.48,-1.48,-1.48,-1.48,-1.48,-1.48	Y,Y,Y,.,Y,.	5.36	5.36	0.76624
12:49580415-49580415	T	missense_variant	TUBA1A	ENSG00000167552	Transcript	ENST00000301071.7	protein_coding	2/4	550	205	69	D/N	Gac/Aac	0.01	1	3.35052041495	0.278	1	0.905	25.7	29.0	3.759124	4.144546	0.71013	0.86899	D	0.97004	0.999337613582611	0.91714	0.99835821159916771	D,D,.,T,.,.	0.92815	0.740701,0.740701,.,0.243793,.,.	15.80138	0.94453899816661	0.97238	15.09058	1.03598258485163	0.96748	ENSG00000167552,ENSG00000167552,ENSG00000167552,ENSG00000167552,ENSG00000167552,ENSG00000167552	ENSP00000301071,ENSP00000439020,ENSP00000446637,ENSP00000450268,ENSP00000446613,ENSP00000448725	ENST00000301071,ENST00000295766,ENST00000550767,ENST00000547939,ENST00000546918,ENST00000552924	0.77466	T,T,T,T,T,T	-1.11,-1.11,-1.11,-1.11,-1.11,-1.11	Y,Y,Y,.,Y,.	5.36	5.36	0.76624
12:49580414-49580414	A	missense_variant	TUBA1A	ENSG00000167552	Transcript	ENST00000301071.7	protein_coding	2/4	551	206	69	D/V	gAc/gTc	0	1	4.4416008843	0.278	-3	0.945	26.7	27.8	3.964485	4.014582	0.77408	0.82807	D	0.98580	0.999705374240875	0.52471	0.99101470392059898	D,D,.,T,.,.	0.94812	0.797821,0.797821,.,0.489558,.,.	15.91263	0.946803224517617	0.97307	16.50326	1.07531126037027	0.97650	ENSG00000167552,ENSG00000167552,ENSG00000167552,ENSG00000167552,ENSG00000167552,ENSG00000167552	ENSP00000301071,ENSP00000439020,ENSP00000446637,ENSP00000450268,ENSP00000446613,ENSP00000448725	ENST00000301071,ENST00000295766,ENST00000550767,ENST00000547939,ENST00000546918,ENST00000552924	0.81235	T,T,T,T,T,T	-1.49,-1.49,-1.49,-1.49,-1.49,-1.49	Y,Y,Y,.,Y,.	5.36	5.36	0.76624
12:49580414-49580414	C	missense_variant	TUBA1A	ENSG00000167552	Transcript	ENST00000301071.7	protein_coding	2/4	551	206	69	D/G	gAc/gGc	0.01	1	4.31666214769	0.278	-1	0.905	27.4	28.5	4.059334	4.087900	0.80665	0.85236	D	0.98435	0.999679684638977	0.88461	0.99800076010056915	D,D,.,T,.,.	0.94502	0.789052,0.789052,.,0.48122,.,.	14.43945	0.915705276994634	0.96221	14.77809	1.02661643441647	0.96505	ENSG00000167552,ENSG00000167552,ENSG00000167552,ENSG00000167552,ENSG00000167552,ENSG00000167552	ENSP00000301071,ENSP00000439020,ENSP00000446637,ENSP00000450268,ENSP00000446613,ENSP00000448725	ENST00000301071,ENST00000295766,ENST00000550767,ENST00000547939,ENST00000546918,ENST00000552924	0.81067	T,T,T,T,T,T	-1.47,-1.47,-1.47,-1.47,-1.47,-1.47	Y,Y,Y,.,Y,.	5.36	5.36	0.76624
12:49580414-49580414	G	missense_variant	TUBA1A	ENSG00000167552	Transcript	ENST00000301071.7	protein_coding	2/4	551	206	69	D/A	gAc/gCc	0	1	4.21975213468	0.278	-2	0.945	26.8	27.4	3.979477	3.968715	0.77909	0.81191	D	0.97978	0.999577939510345	0.49246	0.98956293676361262	D,D,.,T,.,.	0.94694	0.794464,0.794464,.,0.488386,.,.	15.91263	0.946803224517617	0.97307	16.50326	1.07531126037027	0.97650	ENSG00000167552,ENSG00000167552,ENSG00000167552,ENSG00000167552,ENSG00000167552,ENSG00000167552	ENSP00000301071,ENSP00000439020,ENSP00000446637,ENSP00000450268,ENSP00000446613,ENSP00000448725	ENST00000301071,ENST00000295766,ENST00000550767,ENST00000547939,ENST00000546918,ENST00000552924	0.81067	T,T,T,T,T,T	-1.47,-1.47,-1.47,-1.47,-1.47,-1.47	Y,Y,Y,.,Y,.	5.36	5.36	0.76624
12:49580413-49580413	C	missense_variant	TUBA1A	ENSG00000167552	Transcript	ENST00000301071.7	protein_coding	2/4	552	207	69	D/E	gaC/gaG	0	1	3.28525368344	0.278	2	0.945	26.0	25.3	3.832499	3.585932	0.73166	0.69327	D	0.95825	0.998994052410126	0.50699	0.99026117321036022	D,D,.,T,.,.	0.94461	0.787909,0.787909,.,0.455937,.,.	10.03931	0.797127738051158	0.89593	12.92024	0.967183290557987	0.94643	ENSG00000167552,ENSG00000167552,ENSG00000167552,ENSG00000167552,ENSG00000167552,ENSG00000167552	ENSP00000301071,ENSP00000439020,ENSP00000446637,ENSP00000450268,ENSP00000446613,ENSP00000448725	ENST00000301071,ENST00000295766,ENST00000550767,ENST00000547939,ENST00000546918,ENST00000552924	0.80474	T,T,T,T,T,T	-1.4,-1.4,-1.4,-1.4,-1.4,-1.4	Y,Y,Y,.,Y,.	5.36	3.51	0.39297
12:49580413-49580413	T	missense_variant	TUBA1A	ENSG00000167552	Transcript	ENST00000301071.7	protein_coding	2/4	552	207	69	D/E	gaC/gaA	0	1	3.28525368344	0.278	2	0.945	25.8	25.3	3.801793	3.575378	0.72252	0.69045	D	0.95825	0.998994052410126	0.51051	0.99042515174723778	D,D,.,T,.,.	0.94461	0.787909,0.787909,.,0.455937,.,.	10.03931	0.797127738051158	0.89593	12.92024	0.967183290557987	0.94643	ENSG00000167552,ENSG00000167552,ENSG00000167552,ENSG00000167552,ENSG00000167552,ENSG00000167552	ENSP00000301071,ENSP00000439020,ENSP00000446637,ENSP00000450268,ENSP00000446613,ENSP00000448725	ENST00000301071,ENST00000295766,ENST00000550767,ENST00000547939,ENST00000546918,ENST00000552924	0.80474	T,T,T,T,T,T	-1.4,-1.4,-1.4,-1.4,-1.4,-1.4	Y,Y,Y,.,Y,.	5.36	3.51	0.39297
12:49580412-49580412	C	missense_variant	TUBA1A	ENSG00000167552	Transcript	ENST00000301071.7	protein_coding	2/4	553	208	70	L/V	Ttg/Gtg	0	1	3.40020819914	0.278	1	0.945	23.8	24.0	3.176510	3.174667	0.56033	0.58875	D	0.93889	0.998340487480164	0.51528	0.99062424977284924	T,T,.,T,.,.	0.81576	0.491348,0.491348,.,0.425218,.,.	4.589864	0.431550511364801	0.63540	5.647052	0.571699625291045	0.71411	ENSG00000167552,ENSG00000167552,ENSG00000167552,ENSG00000167552,ENSG00000167552,ENSG00000167552	ENSP00000301071,ENSP00000439020,ENSP00000446637,ENSP00000450268,ENSP00000446613,ENSP00000448725	ENST00000301071,ENST00000295766,ENST00000550767,ENST00000547939,ENST00000546918,ENST00000552924	0.71068	T,T,T,T,T,T	-0.55,-0.55,-0.55,-0.55,-0.55,-0.55	Y,Y,Y,.,Y,.	5.36	3.45	0.38602
12:49580412-49580412	T	missense_variant	TUBA1A	ENSG00000167552	Transcript	ENST00000301071.7	protein_coding	2/4	553	208	70	L/M	Ttg/Atg	0	1	3.32765753199	0.278	2	0.945	24.1	24.3	3.294254	3.286079	0.58885	0.61675	D	0.91194	0.997282028198242	0.45862	0.98764055184230148	T,T,.,T,.,.	0.60940	0.240966,0.240966,.,0.046287,.,.	4.015579	0.349052806931136	0.58451	4.618255	0.442492731226169	0.63777	ENSG00000167552,ENSG00000167552,ENSG00000167552,ENSG00000167552,ENSG00000167552,ENSG00000167552	ENSP00000301071,ENSP00000439020,ENSP00000446637,ENSP00000450268,ENSP00000446613,ENSP00000448725	ENST00000301071,ENST00000295766,ENST00000550767,ENST00000547939,ENST00000546918,ENST00000552924	0.69777	T,T,T,T,T,T	-0.44,-0.44,-0.44,-0.44,-0.44,-0.44	Y,Y,Y,.,Y,.	5.36	3.45	0.38602
12:49580411-49580411	C	missense_variant	TUBA1A	ENSG00000167552	Transcript	ENST00000301071.7	protein_coding	2/4	554	209	70	L/W	tTg/tGg	0	1	4.99964404664	0.278	-2	0.945	28.6	29.5	4.198898	4.200054	0.85415	0.88241	D	0.87860	0.995674788951874	0.20932	0.91644620169465341	D,D,.,T,.,.	0.92872	0.742299,0.742299,.,0.287499,.,.	19.19649	1.0057453215758	0.98736	19.62918	1.14304309733873	0.98855	ENSG00000167552,ENSG00000167552,ENSG00000167552,ENSG00000167552,ENSG00000167552,ENSG00000167552	ENSP00000301071,ENSP00000439020,ENSP00000446637,ENSP00000450268,ENSP00000446613,ENSP00000448725	ENST00000301071,ENST00000295766,ENST00000550767,ENST00000547939,ENST00000546918,ENST00000552924	0.71779	T,T,T,T,T,T	-0.61,-0.61,-0.61,-0.61,-0.61,-0.61	Y,Y,Y,.,Y,.	5.36	5.36	0.76624
12:49580411-49580411	G	missense_variant	TUBA1A	ENSG00000167552	Transcript	ENST00000301071.7	protein_coding	2/4	554	209	70	L/S	tTg/tCg	0	1	4.31666214769	0.278	-2	0.945	28.7	28.8	4.206735	4.122631	0.85667	0.86269	D	0.98729	0.999732434749603	0.75052	0.99615450683561646	D,D,.,T,.,.	0.88227	0.623356,0.623356,.,0.142715,.,.	13.31235	0.889555187973442	0.95101	12.74117	0.961106384983863	0.94417	ENSG00000167552,ENSG00000167552,ENSG00000167552,ENSG00000167552,ENSG00000167552,ENSG00000167552	ENSP00000301071,ENSP00000439020,ENSP00000446637,ENSP00000450268,ENSP00000446613,ENSP00000448725	ENST00000301071,ENST00000295766,ENST00000550767,ENST00000547939,ENST00000546918,ENST00000552924	0.70717	T,T,T,T,T,T	-0.52,-0.52,-0.52,-0.52,-0.52,-0.52	Y,Y,Y,.,Y,.	5.36	5.36	0.76624
12:49580410-49580410	A	missense_variant	TUBA1A	ENSG00000167552	Transcript	ENST00000301071.7	protein_coding	2/4	555	210	70	L/F	ttG/ttT	0	1	3.5385108973	0.278	0	0.945	24.8	27.5	3.525595	3.976815	0.64755	0.81494	D	0.95825	0.998992383480072	0.81213	0.99709126661376757	D,D,.,T,.,.	0.92764	0.739257,0.739257,.,0.282215,.,.	10.16337	0.801336097049849	0.89884	11.70648	0.924675608861265	0.92914	ENSG00000167552,ENSG00000167552,ENSG00000167552,ENSG00000167552,ENSG00000167552,ENSG00000167552	ENSP00000301071,ENSP00000439020,ENSP00000446637,ENSP00000450268,ENSP00000446613,ENSP00000448725	ENST00000301071,ENST00000295766,ENST00000550767,ENST00000547939,ENST00000546918,ENST00000552924	0.71543	T,T,T,T,T,T	-0.59,-0.59,-0.59,-0.59,-0.59,-0.59	Y,Y,Y,.,Y,.	5.36	4.45	0.53365
12:49580410-49580410	G	missense_variant	TUBA1A	ENSG00000167552	Transcript	ENST00000301071.7	protein_coding	2/4	555	210	70	L/F	ttG/ttC	0	1	3.5385108973	0.278	0	0.945	24.6	26.8	3.464163	3.878201	0.63175	0.78045	D	0.95068	0.99875795841217	0.79373	0.99682945807513779	D,D,.,T,.,.	0.92764	0.739257,0.739257,.,0.282215,.,.	10.16337	0.801336097049849	0.89884	11.70648	0.924675608861265	0.92914	ENSG00000167552,ENSG00000167552,ENSG00000167552,ENSG00000167552,ENSG00000167552,ENSG00000167552	ENSP00000301071,ENSP00000439020,ENSP00000446637,ENSP00000450268,ENSP00000446613,ENSP00000448725	ENST00000301071,ENST00000295766,ENST00000550767,ENST00000547939,ENST00000546918,ENST00000552924	0.71543	T,T,T,T,T,T	-0.59,-0.59,-0.59,-0.59,-0.59,-0.59	Y,Y,Y,.,Y,.	5.36	4.45	0.53365
12:49580409-49580409	G	missense_variant	TUBA1A	ENSG00000167552	Transcript	ENST00000301071.7	protein_coding	2/4	556	211	71	E/Q	Gaa/Caa	0	0.945	3.23748090164	0.278	2	0.834	26.3	28.6	3.890232	4.107187	0.74968	0.85827	D	0.93833	0.998328149318695	0.63501	0.99415483934149518	D,D,.,D,.,.	0.84779	0.504485,0.504485,.,0.550653,.,.	17.56243	0.978114675513839	0.98158	17.1716	1.09207704621396	0.97985	ENSG00000167552,ENSG00000167552,ENSG00000167552,ENSG00000167552,ENSG00000167552,ENSG00000167552	ENSP00000301071,ENSP00000439020,ENSP00000446637,ENSP00000450268,ENSP00000446613,ENSP00000448725	ENST00000301071,ENST00000295766,ENST00000550767,ENST00000547939,ENST00000546918,ENST00000552924	0.76690	T,T,T,T,T,T	-1.05,-1.05,-1.05,-1.05,-1.05,-1.05	Y,Y,Y,.,Y,.	5.36	5.36	0.76624
12:49580409-49580409	T	missense_variant	TUBA1A	ENSG00000167552	Transcript	ENST00000301071.7	protein_coding	2/4	556	211	71	E/K	Gaa/Aaa	0.01	0.901	3.50374879105	0.278	1	0.762	28.0	31	4.125415	4.378662	0.82965	0.90931	D	0.95825	0.998990952968597	0.94815	0.99870615283376896	D,D,.,T,.,.	0.91961	0.716706,0.716706,.,0.339137,.,.	15.76843	0.943885974196141	0.97217	15.16302	1.03812052025734	0.96801	ENSG00000167552,ENSG00000167552,ENSG00000167552,ENSG00000167552,ENSG00000167552,ENSG00000167552	ENSP00000301071,ENSP00000439020,ENSP00000446637,ENSP00000450268,ENSP00000446613,ENSP00000448725	ENST00000301071,ENST00000295766,ENST00000550767,ENST00000547939,ENST00000546918,ENST00000552924	0.76561	T,T,T,T,T,T	-1.04,-1.04,-1.04,-1.04,-1.04,-1.04	Y,Y,Y,.,Y,.	5.36	5.36	0.76624
12:49580408-49580408	A	missense_variant	TUBA1A	ENSG00000167552	Transcript	ENST00000301071.7	protein_coding	2/4	557	212	71	E/V	gAa/gTa	0	0.96	3.59650284428	0.278	-2	0.848	31	31	4.362703	4.304224	0.89505	0.90082	D	0.97675	0.999504089355469	0.36914	0.97925467975332725	D,D,.,T,.,.	0.94142	0.778799,0.778799,.,0.464367,.,.	14.5754	0.918701027037674	0.96338	15.07605	1.03554976651497	0.96737	ENSG00000167552,ENSG00000167552,ENSG00000167552,ENSG00000167552,ENSG00000167552,ENSG00000167552	ENSP00000301071,ENSP00000439020,ENSP00000446637,ENSP00000450268,ENSP00000446613,ENSP00000448725	ENST00000301071,ENST00000295766,ENST00000550767,ENST00000547939,ENST00000546918,ENST00000552924	0.76948	T,T,T,T,T,T	-1.07,-1.07,-1.07,-1.07,-1.07,-1.07	Y,Y,Y,.,Y,.	5.36	5.36	0.76624
12:49580408-49580408	C	missense_variant	TUBA1A	ENSG00000167552	Transcript	ENST00000301071.7	protein_coding	2/4	557	212	71	E/G	gAa/gGa	0	0.102	2.18793986335	0.278	-2	0.453	25.3	25.3	3.670723	3.579364	0.68554	0.69158	D	0.92539	0.997830450534821	0.36213	0.97823942860998603	D,D,.,T,.,.	0.93170	0.750826,0.750826,.,0.371451,.,.	5.617203	0.547019151615514	0.71191	5.036571	0.500127374349019	0.67099	ENSG00000167552,ENSG00000167552,ENSG00000167552,ENSG00000167552,ENSG00000167552,ENSG00000167552	ENSP00000301071,ENSP00000439020,ENSP00000446637,ENSP00000450268,ENSP00000446613,ENSP00000448725	ENST00000301071,ENST00000295766,ENST00000550767,ENST00000547939,ENST00000546918,ENST00000552924	0.76690	T,T,T,T,T,T	-1.05,-1.05,-1.05,-1.05,-1.05,-1.05	Y,Y,Y,.,Y,.	5.36	5.36	0.76624
12:49580408-49580408	G	missense_variant	TUBA1A	ENSG00000167552	Transcript	ENST00000301071.7	protein_coding	2/4	557	212	71	E/A	gAa/gCa	0	0.929	3.27526946253	0.278	-1	0.821	28.9	29.0	4.225308	4.143438	0.86227	0.86870	D	0.96429	0.999177873134613	0.59279	0.99318362481654776	D,D,.,T,.,.	0.94008	0.774999,0.774999,.,0.228349,.,.	12.66661	0.873591531647606	0.94315	13.03885	0.971132929864839	0.94787	ENSG00000167552,ENSG00000167552,ENSG00000167552,ENSG00000167552,ENSG00000167552,ENSG00000167552	ENSP00000301071,ENSP00000439020,ENSP00000446637,ENSP00000450268,ENSP00000446613,ENSP00000448725	ENST00000301071,ENST00000295766,ENST00000550767,ENST00000547939,ENST00000546918,ENST00000552924	0.76168	T,T,T,T,T,T	-1.01,-1.01,-1.01,-1.01,-1.01,-1.01	Y,Y,Y,.,Y,.	5.36	5.36	0.76624
12:49580407-49580407	A	missense_variant	TUBA1A	ENSG00000167552	Transcript	ENST00000301071.7	protein_coding	2/4	558	213	71	E/D	gaA/gaT	0.01	0.101	2.54581013605	0.278	2	0.413	20.2	21.9	2.106970	2.285010	0.32763	0.38987	D	0.67950	0.967560827732086	0.17730	0.8811848775542791	T,T,.,T,.,.	0.69877	0.328353,0.328353,.,0.25146,.,.	1.464465	-0.350115793008032	0.26505	1.553335	-0.325093229026607	0.28198	ENSG00000167552,ENSG00000167552,ENSG00000167552,ENSG00000167552,ENSG00000167552,ENSG00000167552	ENSP00000301071,ENSP00000439020,ENSP00000446637,ENSP00000450268,ENSP00000446613,ENSP00000448725	ENST00000301071,ENST00000295766,ENST00000550767,ENST00000547939,ENST00000546918,ENST00000552924	0.71779	T,T,T,T,T,T	-0.61,-0.61,-0.61,-0.61,-0.61,-0.61	Y,Y,Y,.,Y,.	5.36	-1.41	0.08473
12:49580407-49580407	G	missense_variant	TUBA1A	ENSG00000167552	Transcript	ENST00000301071.7	protein_coding	2/4	558	213	71	E/D	gaA/gaC	0.01	0.101	2.54581013605	0.278	2	0.413	20.4	22.0	2.139154	2.293869	0.33430	0.39176	D	0.68638	0.969573259353638	0.17644	0.88004399483835682	T,T,.,T,.,.	0.69877	0.328353,0.328353,.,0.25146,.,.	1.464465	-0.350115793008032	0.26505	1.553335	-0.325093229026607	0.28198	ENSG00000167552,ENSG00000167552,ENSG00000167552,ENSG00000167552,ENSG00000167552,ENSG00000167552	ENSP00000301071,ENSP00000439020,ENSP00000446637,ENSP00000450268,ENSP00000446613,ENSP00000448725	ENST00000301071,ENST00000295766,ENST00000550767,ENST00000547939,ENST00000546918,ENST00000552924	0.71779	T,T,T,T,T,T	-0.61,-0.61,-0.61,-0.61,-0.61,-0.61	Y,Y,Y,.,Y,.	5.36	-1.41	0.08473
12:49580406-49580406	A	missense_variant	TUBA1A	ENSG00000167552	Transcript	ENST00000301071.7	protein_coding	2/4	559	214	72	P/S	Ccc/Tcc	0.02	0.239	2.22149279626	0.278	-1	0.407	24.3	24.4	3.354322	3.317552	0.60384	0.62468	D	0.77970	0.987484991550446	0.24866	0.94441795064516143	D,D,.,T,.,.	0.88343	0.625949,0.625949,.,0.166974,.,.	6.864302	0.646874400492123	0.78378	5.689126	0.576159829979664	0.71688	ENSG00000167552,ENSG00000167552,ENSG00000167552,ENSG00000167552,ENSG00000167552,ENSG00000167552	ENSP00000301071,ENSP00000439020,ENSP00000446637,ENSP00000450268,ENSP00000446613,ENSP00000448725	ENST00000301071,ENST00000295766,ENST00000550767,ENST00000547939,ENST00000546918,ENST00000552924	0.71425	T,T,T,T,T,T	-0.58,-0.58,-0.58,-0.58,-0.58,-0.58	Y,Y,Y,.,Y,.	5.36	5.36	0.76624
12:49580406-49580406	C	missense_variant	TUBA1A	ENSG00000167552	Transcript	ENST00000301071.7	protein_coding	2/4	559	214	72	P/A	Ccc/Gcc	0.01	0.431	2.1666736912	0.278	-1	0.546	24.0	24.0	3.250349	3.168440	0.57805	0.58716	D	0.83885	0.993185222148895	0.39503	0.98243062426695615	D,D,.,T,.,.	0.88532	0.630272,0.630272,.,0.173839,.,.	8.918408	0.754980761440691	0.86527	7.636329	0.734893599048646	0.81919	ENSG00000167552,ENSG00000167552,ENSG00000167552,ENSG00000167552,ENSG00000167552,ENSG00000167552	ENSP00000301071,ENSP00000439020,ENSP00000446637,ENSP00000450268,ENSP00000446613,ENSP00000448725	ENST00000301071,ENST00000295766,ENST00000550767,ENST00000547939,ENST00000546918,ENST00000552924	0.71895	T,T,T,T,T,T	-0.62,-0.62,-0.62,-0.62,-0.62,-0.62	Y,Y,Y,.,Y,.	5.36	5.36	0.76624
12:49580406-49580406	T	missense_variant	TUBA1A	ENSG00000167552	Transcript	ENST00000301071.7	protein_coding	2/4	559	214	72	P/T	Ccc/Acc	0.01	0.153	2.2475492963	0.278	-1	0.419	24.0	24.0	3.254098	3.165539	0.57893	0.58637	D	0.87274	0.995355844497681	0.38086	0.98078663554108769	D,D,.,T,.,.	0.89105	0.643727,0.643727,.,0.175222,.,.	6.962744	0.653393244312	0.78863	5.849374	0.592634830484453	0.72715	ENSG00000167552,ENSG00000167552,ENSG00000167552,ENSG00000167552,ENSG00000167552,ENSG00000167552	ENSP00000301071,ENSP00000439020,ENSP00000446637,ENSP00000450268,ENSP00000446613,ENSP00000448725	ENST00000301071,ENST00000295766,ENST00000550767,ENST00000547939,ENST00000546918,ENST00000552924	0.71425	T,T,T,T,T,T	-0.58,-0.58,-0.58,-0.58,-0.58,-0.58	Y,Y,Y,.,Y,.	5.36	5.36	0.76624
12:49580405-49580405	A	missense_variant	TUBA1A	ENSG00000167552	Transcript	ENST00000301071.7	protein_coding	2/4	560	215	72	P/L	cCc/cTc	0	0.929	3.22852605899	0.278	-3	0.821	27.3	29.5	4.046200	4.202357	0.80211	0.88289	D	0.92186	0.997696816921234	0.78074	0.99662673543753444	D,D,.,T,.,.	0.91377	0.700648,0.700648,.,0.258228,.,.	12.89816	0.879412519801088	0.94610	13.52973	0.987357044322791	0.95343	ENSG00000167552,ENSG00000167552,ENSG00000167552,ENSG00000167552,ENSG00000167552,ENSG00000167552	ENSP00000301071,ENSP00000439020,ENSP00000446637,ENSP00000450268,ENSP00000446613,ENSP00000448725	ENST00000301071,ENST00000295766,ENST00000550767,ENST00000547939,ENST00000546918,ENST00000552924	0.72237	T,T,T,T,T,T	-0.65,-0.65,-0.65,-0.65,-0.65,-0.65	Y,Y,Y,.,Y,.	5.36	5.36	0.76624
12:49580405-49580405	C	missense_variant	TUBA1A	ENSG00000167552	Transcript	ENST00000301071.7	protein_coding	2/4	560	215	72	P/R	cCc/cGc	0.01	0.946	3.36241963825	0.278	-2	0.796	26.6	27.8	3.938674	4.016049	0.76540	0.82845	D	0.94977	0.998726904392242	0.70398	0.99539417096982696	D,D,.,T,.,.	0.91139	0.694271,0.694271,.,0.179264,.,.	12.09619	0.858777302618132	0.93518	12.5509	0.954604266910451	0.94167	ENSG00000167552,ENSG00000167552,ENSG00000167552,ENSG00000167552,ENSG00000167552,ENSG00000167552	ENSP00000301071,ENSP00000439020,ENSP00000446637,ENSP00000450268,ENSP00000446613,ENSP00000448725	ENST00000301071,ENST00000295766,ENST00000550767,ENST00000547939,ENST00000546918,ENST00000552924	0.72125	T,T,T,T,T,T	-0.64,-0.64,-0.64,-0.64,-0.64,-0.64	Y,Y,Y,.,Y,.	5.36	5.36	0.76624
12:49580405-49580405	T	missense_variant	TUBA1A	ENSG00000167552	Transcript	ENST00000301071.7	protein_coding	2/4	560	215	72	P/H	cCc/cAc	0	0.954	3.59650284428	0.278	-2	0.842	26.7	28.5	3.958691	4.092940	0.77212	0.85403	D	0.95218	0.99880039691925	0.56373	0.99235873842608768	D,D,.,T,.,.	0.92996	0.745824,0.745824,.,0.285891,.,.	13.36012	0.890700627247633	0.95155	14.02999	1.0034369973644	0.95850	ENSG00000167552,ENSG00000167552,ENSG00000167552,ENSG00000167552,ENSG00000167552,ENSG00000167552	ENSP00000301071,ENSP00000439020,ENSP00000446637,ENSP00000450268,ENSP00000446613,ENSP00000448725	ENST00000301071,ENST00000295766,ENST00000550767,ENST00000547939,ENST00000546918,ENST00000552924	0.72348	T,T,T,T,T,T	-0.66,-0.66,-0.66,-0.66,-0.66,-0.66	Y,Y,Y,.,Y,.	5.36	5.36	0.76624
12:49580403-49580403	A	missense_variant	TUBA1A	ENSG00000167552	Transcript	ENST00000301071.7	protein_coding	2/4	562	217	73	T/S	Aca/Tca	0.2	0.007	1.74787393537	0.278	1	0.049	22.4	22.4	2.511507	2.432307	0.41492	0.42229	D	0.47006	0.809429585933685	0.22097	0.92627246361155335	T,T,.,T,.,.	0.62554	0.254826,0.254826,.,0.042087,.,.	3.379717	0.238873942129971	0.52020	2.622846	0.0309084171582942	0.43264	ENSG00000167552,ENSG00000167552,ENSG00000167552,ENSG00000167552,ENSG00000167552,ENSG00000167552	ENSP00000301071,ENSP00000439020,ENSP00000446637,ENSP00000450268,ENSP00000446613,ENSP00000448725	ENST00000301071,ENST00000295766,ENST00000550767,ENST00000547939,ENST00000546918,ENST00000552924	0.68616	T,T,T,T,T,T	-0.35,-0.35,-0.35,-0.35,-0.35,-0.35	Y,Y,Y,.,Y,.	5.36	5.36	0.76624
12:49580403-49580403	C	missense_variant	TUBA1A	ENSG00000167552	Transcript	ENST00000301071.7	protein_coding	2/4	562	217	73	T/A	Aca/Gca	0.04	0.006	1.87732945386	0.278	0	0.349	23.9	23.5	3.210625	2.992226	0.56842	0.54541	D	0.67021	0.964640915393829	0.23594	0.93689401716381404	D,D,.,T,.,.	0.83756	0.530726,0.530726,.,0.094135,.,.	4.293549	0.390759889907996	0.60992	3.600775	0.264301638045302	0.54351	ENSG00000167552,ENSG00000167552,ENSG00000167552,ENSG00000167552,ENSG00000167552,ENSG00000167552	ENSP00000301071,ENSP00000439020,ENSP00000446637,ENSP00000450268,ENSP00000446613,ENSP00000448725	ENST00000301071,ENST00000295766,ENST00000550767,ENST00000547939,ENST00000546918,ENST00000552924	0.69287	T,T,T,T,T,T	-0.4,-0.4,-0.4,-0.4,-0.4,-0.4	Y,Y,Y,.,Y,.	5.36	5.36	0.76624
12:49580403-49580403	G	missense_variant	TUBA1A	ENSG00000167552	Transcript	ENST00000301071.7	protein_coding	2/4	562	217	73	T/P	Aca/Cca	0	0.707	3.71460215636	0.278	-1	0.700	27.4	26.3	4.061214	3.798143	0.80728	0.75426	D	0.91863	0.997567653656006	0.44554	0.98677129301944266	D,D,.,T,.,.	0.87995	0.618208,0.618208,.,0.123692,.,.	7.302314	0.674588781832085	0.80455	6.776953	0.674511198199998	0.77964	ENSG00000167552,ENSG00000167552,ENSG00000167552,ENSG00000167552,ENSG00000167552,ENSG00000167552	ENSP00000301071,ENSP00000439020,ENSP00000446637,ENSP00000450268,ENSP00000446613,ENSP00000448725	ENST00000301071,ENST00000295766,ENST00000550767,ENST00000547939,ENST00000546918,ENST00000552924	0.70133	T,T,T,T,T,T	-0.47,-0.47,-0.47,-0.47,-0.47,-0.47	Y,Y,Y,.,Y,.	5.36	5.36	0.76624
12:49580402-49580402	A	missense_variant	TUBA1A	ENSG00000167552	Transcript	ENST00000301071.7	protein_coding	2/4	563	218	73	T/I	aCa/aTa	0.01	0.431	3.21115196292	0.278	-1	0.546	24.1	24.8	3.278728	3.442051	0.58497	0.65643	D	0.92489	0.997818231582642	0.65223	0.99450218832788806	D,D,.,T,.,.	0.87018	0.596789,0.596789,.,0.129026,.,.	6.484976	0.62015784527022	0.76405	5.578178	0.564265787981985	0.70956	ENSG00000167552,ENSG00000167552,ENSG00000167552,ENSG00000167552,ENSG00000167552,ENSG00000167552	ENSP00000301071,ENSP00000439020,ENSP00000446637,ENSP00000450268,ENSP00000446613,ENSP00000448725	ENST00000301071,ENST00000295766,ENST00000550767,ENST00000547939,ENST00000546918,ENST00000552924	0.70014	T,T,T,T,T,T	-0.46,-0.46,-0.46,-0.46,-0.46,-0.46	Y,Y,Y,.,Y,.	5.36	5.36	0.76624
12:49580402-49580402	C	missense_variant	TUBA1A	ENSG00000167552	Transcript	ENST00000301071.7	protein_coding	2/4	563	218	73	T/R	aCa/aGa	0.01	0.817	3.50374879105	0.278	-1	0.715	25.7	26.5	3.763114	3.831241	0.71116	0.76465	D	0.72640	0.979067802429199	0.36553	0.97874175371582051	D,D,.,T,.,.	0.84486	0.544946,0.544946,.,0.102352,.,.	8.238819	0.724587942128036	0.84248	7.198837	0.705644884700102	0.80003	ENSG00000167552,ENSG00000167552,ENSG00000167552,ENSG00000167552,ENSG00000167552,ENSG00000167552	ENSP00000301071,ENSP00000439020,ENSP00000446637,ENSP00000450268,ENSP00000446613,ENSP00000448725	ENST00000301071,ENST00000295766,ENST00000550767,ENST00000547939,ENST00000546918,ENST00000552924	0.68892	T,T,T,T,T,T	-0.37,-0.37,-0.37,-0.37,-0.37,-0.37	Y,Y,Y,.,Y,.	5.36	5.36	0.76624
12:49580402-49580402	T	missense_variant	TUBA1A	ENSG00000167552	Transcript	ENST00000301071.7	protein_coding	2/4	563	218	73	T/K	aCa/aAa	0	0.335	2.91440076523	0.278	-1	0.550	24.0	24.6	3.246077	3.391619	0.57696	0.64355	D	0.80260	0.99004465341568	0.38238	0.98097161192518145	D,D,.,T,.,.	0.84185	0.539082,0.539082,.,0.101202,.,.	6.320773	0.607668771557008	0.75494	5.430751	0.547860108590213	0.69952	ENSG00000167552,ENSG00000167552,ENSG00000167552,ENSG00000167552,ENSG00000167552,ENSG00000167552	ENSP00000301071,ENSP00000439020,ENSP00000446637,ENSP00000450268,ENSP00000446613,ENSP00000448725	ENST00000301071,ENST00000295766,ENST00000550767,ENST00000547939,ENST00000546918,ENST00000552924	0.67187	T,T,T,T,T,T	-0.26,-0.26,-0.26,-0.26,-0.26,-0.26	Y,Y,Y,.,Y,.	5.36	5.36	0.76624
12:49580400-49580400	A	missense_variant	TUBA1A	ENSG00000167552	Transcript	ENST00000301071.7	protein_coding	2/4	565	220	74	V/F	Gtc/Ttc	0	0.977	4.31666214769	0.278	-1	0.863	26.3	28.1	3.888217	4.042376	0.74897	0.83764	D	0.94448	0.998546123504639	0.65788	0.99460556346620954	D,D,.,T,.,.	0.90255	0.671499,0.671499,.,0.226614,.,.	16.6921	0.962062822085688	0.97750	16.27413	1.06927888606775	0.97523	ENSG00000167552,ENSG00000167552,ENSG00000167552,ENSG00000167552,ENSG00000167552,ENSG00000167552	ENSP00000301071,ENSP00000439020,ENSP00000446637,ENSP00000450268,ENSP00000446613,ENSP00000448725	ENST00000301071,ENST00000295766,ENST00000550767,ENST00000547939,ENST00000546918,ENST00000552924	0.73523	T,T,T,T,T,T	-0.77,-0.77,-0.77,-0.77,-0.77,-0.77	Y,Y,Y,.,Y,.	5.36	5.36	0.76624
12:49580400-49580400	G	missense_variant	TUBA1A	ENSG00000167552	Transcript	ENST00000301071.7	protein_coding	2/4	565	220	74	V/L	Gtc/Ctc	0.01	0.386	3.36241963825	0.278	1	0.529	23.7	24.3	3.133502	3.287804	0.55030	0.61702	D	0.93401	0.998166918754578	0.64325	0.99432598740802847	T,T,.,T,.,.	0.78238	0.435759,0.435759,.,0.156186,.,.	7.089116	0.661496156513304	0.79470	6.29485	0.634598997008049	0.75375	ENSG00000167552,ENSG00000167552,ENSG00000167552,ENSG00000167552,ENSG00000167552,ENSG00000167552	ENSP00000301071,ENSP00000439020,ENSP00000446637,ENSP00000450268,ENSP00000446613,ENSP00000448725	ENST00000301071,ENST00000295766,ENST00000550767,ENST00000547939,ENST00000546918,ENST00000552924	0.72994	T,T,T,T,T,T	-0.72,-0.72,-0.72,-0.72,-0.72,-0.72	Y,Y,Y,.,Y,.	5.36	5.36	0.76624
12:49580400-49580400	T	missense_variant	TUBA1A	ENSG00000167552	Transcript	ENST00000301071.7	protein_coding	2/4	565	220	74	V/I	Gtc/Atc	0.02	0.662	3.02109504773	0.278	3	0.617	24.9	26.0	3.572031	3.745616	0.65952	0.73802	D	0.87013	0.99520218372345	0.65944	0.99463387227037581	T,T,.,T,.,.	0.64027	0.26817,0.26817,.,0.03705,.,.	7.328933	0.676168515308802	0.80575	6.537174	0.655278391270508	0.76713	ENSG00000167552,ENSG00000167552,ENSG00000167552,ENSG00000167552,ENSG00000167552,ENSG00000167552	ENSP00000301071,ENSP00000439020,ENSP00000446637,ENSP00000450268,ENSP00000446613,ENSP00000448725	ENST00000301071,ENST00000295766,ENST00000550767,ENST00000547939,ENST00000546918,ENST00000552924	0.73311	T,T,T,T,T,T	-0.75,-0.75,-0.75,-0.75,-0.75,-0.75	Y,Y,Y,.,Y,.	5.36	5.36	0.76624
12:49580399-49580399	C	missense_variant	TUBA1A	ENSG00000167552	Transcript	ENST00000301071.7	protein_coding	2/4	566	221	74	V/G	gTc/gGc	0	0.999	4.31666214769	0.278	-3	0.935	26.6	27.2	3.939635	3.943010	0.76569	0.80283	D	0.98729	0.999731481075287	0.57799	0.99278210693696023	D,D,.,T,.,.	0.90893	0.687747,0.687747,.,0.224079,.,.	12.85895	0.878426488164006	0.94561	13.25738	0.978396701178147	0.95041	ENSG00000167552,ENSG00000167552,ENSG00000167552,ENSG00000167552,ENSG00000167552,ENSG00000167552	ENSP00000301071,ENSP00000439020,ENSP00000446637,ENSP00000450268,ENSP00000446613,ENSP00000448725	ENST00000301071,ENST00000295766,ENST00000550767,ENST00000547939,ENST00000546918,ENST00000552924	0.73417	T,T,T,T,T,T	-0.76,-0.76,-0.76,-0.76,-0.76,-0.76	Y,Y,Y,.,Y,.	5.36	5.36	0.76624
12:49580399-49580399	G	missense_variant	TUBA1A	ENSG00000167552	Transcript	ENST00000301071.7	protein_coding	2/4	566	221	74	V/A	gTc/gCc	0.02	0.948	4.073624099	0.278	0	0.774	26.0	26.6	3.835588	3.858956	0.73261	0.77391	D	0.82364	0.991987109184265	0.55716	0.99215055041155631	D,D,.,T,.,.	0.85576	0.566504,0.566504,.,0.121045,.,.	8.915618	0.754864782236904	0.86519	8.636883	0.792604759114234	0.85640	ENSG00000167552,ENSG00000167552,ENSG00000167552,ENSG00000167552,ENSG00000167552,ENSG00000167552	ENSP00000301071,ENSP00000439020,ENSP00000446637,ENSP00000450268,ENSP00000446613,ENSP00000448725	ENST00000301071,ENST00000295766,ENST00000550767,ENST00000547939,ENST00000546918,ENST00000552924	0.71779	T,T,T,T,T,T	-0.61,-0.61,-0.61,-0.61,-0.61,-0.61	Y,Y,Y,.,Y,.	5.36	5.36	0.76624
12:49580399-49580399	T	missense_variant	TUBA1A	ENSG00000167552	Transcript	ENST00000301071.7	protein_coding	2/4	566	221	74	V/D	gTc/gAc	0	0.998	4.91872213902	0.278	-3	0.919	27.1	28.3	4.020598	4.067517	0.79323	0.84583	D	0.97510	0.999469101428986	0.54298	0.99167567142247615	D,D,.,T,.,.	0.92394	0.728849,0.728849,.,0.133991,.,.	13.67836	0.898274997416645	0.95496	14.21246	1.00914944865976	0.96020	ENSG00000167552,ENSG00000167552,ENSG00000167552,ENSG00000167552,ENSG00000167552,ENSG00000167552	ENSP00000301071,ENSP00000439020,ENSP00000446637,ENSP00000450268,ENSP00000446613,ENSP00000448725	ENST00000301071,ENST00000295766,ENST00000550767,ENST00000547939,ENST00000546918,ENST00000552924	0.72678	T,T,T,T,T,T	-0.69,-0.69,-0.69,-0.69,-0.69,-0.69	Y,Y,Y,.,Y,.	5.36	5.36	0.76624
12:49580397-49580397	A	missense_variant	TUBA1A	ENSG00000167552	Transcript	ENST00000301071.7	protein_coding	2/4	568	223	75	I/F	Att/Ttt	0	0.781	4.31666214769	0.278	0	0.737	26.5	25.9	3.931860	3.737107	0.76319	0.73544	D	0.86012	0.994618475437164	0.33177	0.97279672001595296	D,D,.,T,.,.	0.89015	0.641572,0.641572,.,0.145517,.,.	6.827105	0.644375505943948	0.78192	7.117924	0.699935954351703	0.79627	ENSG00000167552,ENSG00000167552,ENSG00000167552,ENSG00000167552,ENSG00000167552,ENSG00000167552	ENSP00000301071,ENSP00000439020,ENSP00000446637,ENSP00000450268,ENSP00000446613,ENSP00000448725	ENST00000301071,ENST00000295766,ENST00000550767,ENST00000547939,ENST00000546918,ENST00000552924	0.73523	T,T,T,T,T,T	-0.77,-0.77,-0.77,-0.77,-0.77,-0.77	Y,Y,Y,.,Y,.	5.36	5.36	0.76624
12:49580397-49580397	C	missense_variant	TUBA1A	ENSG00000167552	Transcript	ENST00000301071.7	protein_coding	2/4	568	223	75	I/V	Att/Gtt	0.61	0.003	1.64019717428	0.278	3	0.004	19.26	18.38	2.001018	1.823473	0.30621	0.29487	D	0.40310	0.691340386867523	0.24236	0.94084918170099685	T,T,.,T,.,.	0.47330	0.139334,0.139334,.,0.012093,.,.	2.180433	-0.0549487517938531	0.37277	1.656049	-0.283036961981773	0.29803	ENSG00000167552,ENSG00000167552,ENSG00000167552,ENSG00000167552,ENSG00000167552,ENSG00000167552	ENSP00000301071,ENSP00000439020,ENSP00000446637,ENSP00000450268,ENSP00000446613,ENSP00000448725	ENST00000301071,ENST00000295766,ENST00000550767,ENST00000547939,ENST00000546918,ENST00000552924	0.70717	T,T,T,T,T,T	-0.52,-0.52,-0.52,-0.52,-0.52,-0.52	Y,Y,Y,.,Y,.	5.36	5.36	0.76624
12:49580397-49580397	G	missense_variant	TUBA1A	ENSG00000167552	Transcript	ENST00000301071.7	protein_coding	2/4	568	223	75	I/L	Att/Ctt	0.04	0.22	2.12843697498	0.278	2	0.370	23.7	23.4	3.146043	2.942206	0.55321	0.53425	D	0.57359	0.916240692138672	0.30582	0.96649071213275251	T,T,.,T,.,.	0.54723	0.192164,0.192164,.,0.032367,.,.	3.564097	0.27312617733452	0.53975	3.094979	0.151463664248603	0.48880	ENSG00000167552,ENSG00000167552,ENSG00000167552,ENSG00000167552,ENSG00000167552,ENSG00000167552	ENSP00000301071,ENSP00000439020,ENSP00000446637,ENSP00000450268,ENSP00000446613,ENSP00000448725	ENST00000301071,ENST00000295766,ENST00000550767,ENST00000547939,ENST00000546918,ENST00000552924	0.68892	T,T,T,T,T,T	-0.37,-0.37,-0.37,-0.37,-0.37,-0.37	Y,Y,Y,.,Y,.	5.36	5.36	0.76624
12:49580396-49580396	C	missense_variant,splice_region_variant	TUBA1A	ENSG00000167552	Transcript	ENST00000301071.7	protein_coding	2/4	569	224	75	I/S	aTt/aGt	0.02	0.789	4.31666214769	0.278	-2	0.679	32	32	4.480318	4.475818	0.91061	0.91672	D	0.95407	0.998863577842712	0.39158	0.98205023557123883	D,D,.,T,.,.	0.88361	0.626349,0.626349,.,0.184958,.,.	8.507588	0.737115633948758	0.85192	8.261637	0.772249346635428	0.84343	ENSG00000167552,ENSG00000167552,ENSG00000167552,ENSG00000167552,ENSG00000167552,ENSG00000167552	ENSP00000301071,ENSP00000439020,ENSP00000446637,ENSP00000450268,ENSP00000446613,ENSP00000448725	ENST00000301071,ENST00000295766,ENST00000550767,ENST00000547939,ENST00000546918,ENST00000552924	0.73417	T,T,T,T,T,T	-0.76,-0.76,-0.76,-0.76,-0.76,-0.76	Y,Y,Y,.,Y,.	5.36	5.36	0.76624
12:49580396-49580396	G	missense_variant,splice_region_variant	TUBA1A	ENSG00000167552	Transcript	ENST00000301071.7	protein_coding	2/4	569	224	75	I/T	aTt/aCt	0	0.694	3.28525368344	0.278	-1	0.694	27.4	28.2	4.055684	4.056099	0.80540	0.84195	D	0.77699	0.987145006656647	0.67687	0.99494978408732904	D,D,.,T,.,.	0.88524	0.630079,0.630079,.,0.173504,.,.	6.291415	0.605375288205668	0.75328	5.736912	0.581125763525505	0.71999	ENSG00000167552,ENSG00000167552,ENSG00000167552,ENSG00000167552,ENSG00000167552,ENSG00000167552	ENSP00000301071,ENSP00000439020,ENSP00000446637,ENSP00000450268,ENSP00000446613,ENSP00000448725	ENST00000301071,ENST00000295766,ENST00000550767,ENST00000547939,ENST00000546918,ENST00000552924	0.73311	T,T,T,T,T,T	-0.75,-0.75,-0.75,-0.75,-0.75,-0.75	Y,Y,Y,.,Y,.	5.36	5.36	0.76624
12:49580396-49580396	T	missense_variant,splice_region_variant	TUBA1A	ENSG00000167552	Transcript	ENST00000301071.7	protein_coding	2/4	569	224	75	I/N	aTt/aAt	0.02	0.165	4.99964404664	0.278	-3	0.398	24.7	25.2	3.501370	3.566450	0.64131	0.68821	D	0.88269	0.995899260044098	0.23225	0.9344585676117777	D,D,.,T,.,.	0.92043	0.718993,0.718993,.,0.333583,.,.	5.592301	0.54462498102997	0.71025	5.091783	0.50718871479632	0.67515	ENSG00000167552,ENSG00000167552,ENSG00000167552,ENSG00000167552,ENSG00000167552,ENSG00000167552	ENSP00000301071,ENSP00000439020,ENSP00000446637,ENSP00000450268,ENSP00000446613,ENSP00000448725	ENST00000301071,ENST00000295766,ENST00000550767,ENST00000547939,ENST00000546918,ENST00000552924	0.73845	T,T,T,T,T,T	-0.8,-0.8,-0.8,-0.8,-0.8,-0.8	Y,Y,Y,.,Y,.	5.36	5.36	0.76624
12:49580395-49580395	C	missense_variant,splice_region_variant	TUBA1A	ENSG00000167552	Transcript	ENST00000301071.7	protein_coding	2/4	570	225	75	I/M	atT/atG	0	0.868	3.18632837919	0.278	1	0.782	20.9	22.9	2.200990	2.676857	0.34733	0.47605	D	0.51802	0.868038415908813	0.27744	0.95758763850847539	T,T,.,T,.,.	0.63644	0.264639,0.264639,.,0.035815,.,.	1.377261	-0.397139383704555	0.25082	1.54165	-0.330005811943625	0.28012	ENSG00000167552,ENSG00000167552,ENSG00000167552,ENSG00000167552,ENSG00000167552,ENSG00000167552	ENSP00000301071,ENSP00000439020,ENSP00000446637,ENSP00000450268,ENSP00000446613,ENSP00000448725	ENST00000301071,ENST00000295766,ENST00000550767,ENST00000547939,ENST00000546918,ENST00000552924	0.73311	T,T,T,T,T,T	-0.75,-0.75,-0.75,-0.75,-0.75,-0.75	Y,Y,Y,.,Y,.	5.36	0.223	0.14568
12:49580394-49580394	A	missense_variant,splice_region_variant	TUBA1A	ENSG00000167552	Transcript	ENST00000301071.7	protein_coding	2/4	571	226	76	D/Y	Gat/Tat	0	0.955	3.71460215636	0.278	-3	0.843	33	33	4.997627	5.331060	0.93241	0.93992	D	0.97004	0.999333918094635	0.49093	0.98949040688031031	D,D,.,T,.	0.93404	0.757514,0.757514,.,0.327096,.	13.789	0.900865753366126	0.95610	14.361	1.01378903475388	0.96154	ENSG00000167552,ENSG00000167552,ENSG00000167552,ENSG00000167552,ENSG00000167552	ENSP00000301071,ENSP00000439020,ENSP00000446637,ENSP00000450268,ENSP00000448725	ENST00000301071,ENST00000295766,ENST00000550767,ENST00000547939,ENST00000552924	0.71187	T,T,T,T,T	-0.56,-0.56,-0.56,-0.56,-0.56	Y,Y,Y,.,.	5.26	5.26	0.73479
12:49580394-49580394	G	missense_variant,splice_region_variant	TUBA1A	ENSG00000167552	Transcript	ENST00000301071.7	protein_coding	2/4	571	226	76	D/H	Gat/Cat	0.01	0.904	2.31774924333	0.278	-1	0.764	33	33	4.831499	5.115834	0.92811	0.93507	D	0.88384	0.995952367782593	0.46206	0.98785785516527003	D,D,.,T,.	0.87000	0.596409,0.596409,.,0.148628,.	10.97358	0.827050844959925	0.91607	11.0034	0.898205711610787	0.91670	ENSG00000167552,ENSG00000167552,ENSG00000167552,ENSG00000167552,ENSG00000167552	ENSP00000301071,ENSP00000439020,ENSP00000446637,ENSP00000450268,ENSP00000448725	ENST00000301071,ENST00000295766,ENST00000550767,ENST00000547939,ENST00000552924	0.70717	T,T,T,T,T	-0.52,-0.52,-0.52,-0.52,-0.52	Y,Y,Y,.,.	5.26	5.26	0.73479
12:49580394-49580394	T	missense_variant,splice_region_variant	TUBA1A	ENSG00000167552	Transcript	ENST00000301071.7	protein_coding	2/4	571	226	76	D/N	Gat/Aat	0.01	0.076	2.75140480427	0.278	1	0.411	31	32	4.374091	4.713880	0.89695	0.92599	D	0.66708	0.963608741760254	0.55201	0.99198875768891359	D,D,.,T,.	0.85652	0.568052,0.568052,.,0.118841,.	8.938015	0.755794972257939	0.86588	8.537796	0.787374364185479	0.85307	ENSG00000167552,ENSG00000167552,ENSG00000167552,ENSG00000167552,ENSG00000167552	ENSP00000301071,ENSP00000439020,ENSP00000446637,ENSP00000450268,ENSP00000448725	ENST00000301071,ENST00000295766,ENST00000550767,ENST00000547939,ENST00000552924	0.69158	T,T,T,T,T	-0.39,-0.39,-0.39,-0.39,-0.39	Y,Y,Y,.,.	5.26	5.26	0.73479
12:49580241-49580241	A	missense_variant,splice_region_variant	TUBA1A	ENSG00000167552	Transcript	ENST00000301071.7	protein_coding	3/4	572	227	76	D/V	gAt/gTt	0	0.435	2.60485491865	0.278	-3	0.587	25.7	25.0	3.762744	3.510523	0.71116	0.67375	D	0.91620	0.997469305992126	0.38890	0.98174846508481373	D,D,.,T,.	0.93634	0.764149,0.764149,.,0.367338,.	10.19139	0.802279686081129	0.89952	11.71128	0.92485151181489	0.92924	ENSG00000167552,ENSG00000167552,ENSG00000167552,ENSG00000167552,ENSG00000167552	ENSP00000301071,ENSP00000439020,ENSP00000446637,ENSP00000450268,ENSP00000448725	ENST00000301071,ENST00000295766,ENST00000550767,ENST00000547939,ENST00000552924	0.71307	T,T,T,T,T	-0.57,-0.57,-0.57,-0.57,-0.57	Y,Y,Y,.,.	5.22	5.22	0.72285
12:49580241-49580241	C	missense_variant,splice_region_variant	TUBA1A	ENSG00000167552	Transcript	ENST00000301071.7	protein_coding	3/4	572	227	76	D/G	gAt/gGt	0.01	0.07	2.46693570349	0.278	-1	0.411	24.3	23.7	3.352615	3.058913	0.60339	0.56079	D	0.67997	0.96770566701889	0.27359	0.95609066799245768	D,D,.,T,.	0.87261	0.602067,0.602067,.,0.134946,.	8.632597	0.742706537919828	0.85613	9.192443	0.820395181442211	0.87362	ENSG00000167552,ENSG00000167552,ENSG00000167552,ENSG00000167552,ENSG00000167552	ENSP00000301071,ENSP00000439020,ENSP00000446637,ENSP00000450268,ENSP00000448725	ENST00000301071,ENST00000295766,ENST00000550767,ENST00000547939,ENST00000552924	0.70365	T,T,T,T,T	-0.49,-0.49,-0.49,-0.49,-0.49	Y,Y,Y,.,.	5.22	5.22	0.72285
12:49580241-49580241	G	missense_variant,splice_region_variant	TUBA1A	ENSG00000167552	Transcript	ENST00000301071.7	protein_coding	3/4	572	227	76	D/A	gAt/gCt	0	0.048	3.01023712014	0.278	-2	0.448	24.8	24.1	3.531793	3.216379	0.64918	0.59915	D	0.88852	0.996191143989563	0.23271	0.93475862427536072	D,D,.,T,.	0.87689	0.611374,0.611374,.,0.140995,.	9.157732	0.764688760503898	0.87252	10.20871	0.865989634288314	0.89999	ENSG00000167552,ENSG00000167552,ENSG00000167552,ENSG00000167552,ENSG00000167552	ENSP00000301071,ENSP00000439020,ENSP00000446637,ENSP00000450268,ENSP00000448725	ENST00000301071,ENST00000295766,ENST00000550767,ENST00000547939,ENST00000552924	0.70365	T,T,T,T,T	-0.49,-0.49,-0.49,-0.49,-0.49	Y,Y,Y,.,.	5.22	5.22	0.72285
12:49580240-49580240	C	missense_variant,splice_region_variant	TUBA1A	ENSG00000167552	Transcript	ENST00000301071.7	protein_coding	3/4	573	228	76	D/E	gaT/gaG	0.02	0.017	1.94283100261	0.278	2	0.384	23.2	22.5	2.915001	2.458986	0.50196	0.42824	D	0.62314	0.945684552192688	0.13433	0.80921811477677719	D,D,.,T,.	0.85230	0.559514,0.559514,.,0.115116,.	3.910671	0.332333694915388	0.57447	4.541862	0.431066623485977	0.63139	ENSG00000167552,ENSG00000167552,ENSG00000167552,ENSG00000167552,ENSG00000167552	ENSP00000301071,ENSP00000439020,ENSP00000446637,ENSP00000450268,ENSP00000448725	ENST00000301071,ENST00000295766,ENST00000550767,ENST00000547939,ENST00000552924	0.70133	T,T,T,T,T	-0.47,-0.47,-0.47,-0.47,-0.47	Y,Y,Y,.,.	5.22	4.07	0.46726
12:49580240-49580240	T	missense_variant,splice_region_variant	TUBA1A	ENSG00000167552	Transcript	ENST00000301071.7	protein_coding	3/4	573	228	76	D/E	gaT/gaA	0.02	0.017	1.94283100261	0.278	2	0.384	24.7	23.8	3.494592	3.101635	0.63959	0.57098	D	0.62314	0.945684552192688	0.15133	0.84164040254970429	D,D,.,T,.	0.85230	0.559514,0.559514,.,0.115116,.	3.642747	0.287129017452037	0.54788	4.210813	0.378160351728373	0.60241	ENSG00000167552,ENSG00000167552,ENSG00000167552,ENSG00000167552,ENSG00000167552	ENSP00000301071,ENSP00000439020,ENSP00000446637,ENSP00000450268,ENSP00000448725	ENST00000301071,ENST00000295766,ENST00000550767,ENST00000547939,ENST00000552924	0.70133	T,T,T,T,T	-0.47,-0.47,-0.47,-0.47,-0.47	Y,Y,Y,.,.	5.22	4.07	0.46726
12:49580239-49580239	G	missense_variant,splice_region_variant	TUBA1A	ENSG00000167552	Transcript	ENST00000301071.7	protein_coding	3/4	574	229	77	E/Q	Gaa/Caa	0.05	0.035	2.76643379463	0.278	2	0.347	23.3	22.3	2.935651	2.389356	0.50640	0.41281	D	0.49369	0.840506017208099	0.14620	0.83245592294022097	T,T,.,T,.	0.56019	0.202117,0.202117,.,0.034379,.	4.617869	0.435211287112093	0.63771	4.849991	0.475373483751557	0.65657	ENSG00000167552,ENSG00000167552,ENSG00000167552,ENSG00000167552,ENSG00000167552	ENSP00000301071,ENSP00000439020,ENSP00000446637,ENSP00000450268,ENSP00000448725	ENST00000301071,ENST00000295766,ENST00000550767,ENST00000547939,ENST00000552924	0.69158	T,T,T,T,T	-0.39,-0.39,-0.39,-0.39,-0.39	Y,Y,Y,.,.	5.22	4.33	0.51083
12:49580239-49580239	T	missense_variant,splice_region_variant	TUBA1A	ENSG00000167552	Transcript	ENST00000301071.7	protein_coding	3/4	574	229	77	E/K	Gaa/Aaa	0.01	0.019	2.76035964692	0.278	1	0.407	24.4	23.4	3.406126	2.929072	0.61688	0.53137	D	0.67254	0.965398252010345	0.29890	0.96458200579380882	T,T,.,T,.	0.77972	0.431688,0.431688,.,0.085061,.	5.257992	0.510734873953622	0.68712	5.859277	0.593632346782223	0.72776	ENSG00000167552,ENSG00000167552,ENSG00000167552,ENSG00000167552,ENSG00000167552	ENSP00000301071,ENSP00000439020,ENSP00000446637,ENSP00000450268,ENSP00000448725	ENST00000301071,ENST00000295766,ENST00000550767,ENST00000547939,ENST00000552924	0.68892	T,T,T,T,T	-0.37,-0.37,-0.37,-0.37,-0.37	Y,Y,Y,.,.	5.22	4.33	0.51083
12:49580238-49580238	A	missense_variant	TUBA1A	ENSG00000167552	Transcript	ENST00000301071.7	protein_coding	3/4	575	230	77	E/V	gAa/gTa	0.02	0.02	3.42736044518	0.278	-2	0.384	25.5	25.1	3.732366	3.528298	0.70252	0.67845	D	0.84673	0.993749856948853	0.77254	0.99650240059278339	D,D,.,T,.	0.85732	0.569718,0.569718,.,0.11147,.	5.668646	0.551883510220615	0.71528	5.340363	0.537446996371195	0.69320	ENSG00000167552,ENSG00000167552,ENSG00000167552,ENSG00000167552,ENSG00000167552	ENSP00000301071,ENSP00000439020,ENSP00000446637,ENSP00000450268,ENSP00000448725	ENST00000301071,ENST00000295766,ENST00000550767,ENST00000547939,ENST00000552924	0.70014	T,T,T,T,T	-0.46,-0.46,-0.46,-0.46,-0.46	Y,Y,Y,.,.	5.22	5.22	0.72285
12:49580238-49580238	C	missense_variant	TUBA1A	ENSG00000167552	Transcript	ENST00000301071.7	protein_coding	3/4	575	230	77	E/G	gAa/gGa	0.07	0.019	2.15008403777	0.278	-2	0.320	23.3	22.9	2.965168	2.703716	0.51280	0.48190	D	0.61032	0.939120769500732	0.29907	0.96463152441440725	D,D,.,T,.	0.85571	0.566396,0.566396,.,0.099367,.	5.28738	0.5138632460832	0.68921	4.991481	0.494300660368534	0.66754	ENSG00000167552,ENSG00000167552,ENSG00000167552,ENSG00000167552,ENSG00000167552	ENSP00000301071,ENSP00000439020,ENSP00000446637,ENSP00000450268,ENSP00000448725	ENST00000301071,ENST00000295766,ENST00000550767,ENST00000547939,ENST00000552924	0.69027	T,T,T,T,T	-0.38,-0.38,-0.38,-0.38,-0.38	Y,Y,Y,.,.	5.22	5.22	0.72285
12:49580238-49580238	G	missense_variant	TUBA1A	ENSG00000167552	Transcript	ENST00000301071.7	protein_coding	3/4	575	230	77	E/A	gAa/gCa	0.03	0.028	3.02109504773	0.278	-1	0.366	24.9	24.4	3.569247	3.333492	0.65883	0.62878	D	0.71239	0.976122140884399	0.21552	0.92185015530841385	D,D,.,T,.	0.84897	0.552966,0.552966,.,0.097504,.	5.025799	0.485062237552928	0.67001	4.56829	0.43504938442643	0.63359	ENSG00000167552,ENSG00000167552,ENSG00000167552,ENSG00000167552,ENSG00000167552	ENSP00000301071,ENSP00000439020,ENSP00000446637,ENSP00000450268,ENSP00000448725	ENST00000301071,ENST00000295766,ENST00000550767,ENST00000547939,ENST00000552924	0.69287	T,T,T,T,T	-0.4,-0.4,-0.4,-0.4,-0.4	Y,Y,Y,.,.	5.22	5.22	0.72285
12:49580237-49580237	A	missense_variant	TUBA1A	ENSG00000167552	Transcript	ENST00000301071.7	protein_coding	3/4	576	231	77	E/D	gaA/gaT	0.03	0.005	1.77228400373	0.278	2	0.364	21.4	22.7	2.278252	2.558127	0.36385	0.45011	D	0.60901	0.938417434692383	0.17170	0.87358105838727662	T,T,.,T,.	0.62688	0.256022,0.256022,.,0.035197,.	2.631182	0.0742091056929443	0.43257	2.970821	0.121208114222454	0.47453	ENSG00000167552,ENSG00000167552,ENSG00000167552,ENSG00000167552,ENSG00000167552	ENSP00000301071,ENSP00000439020,ENSP00000446637,ENSP00000450268,ENSP00000448725	ENST00000301071,ENST00000295766,ENST00000550767,ENST00000547939,ENST00000552924	0.69027	T,T,T,T,T	-0.38,-0.38,-0.38,-0.38,-0.38	Y,Y,Y,.,.	5.22	4.08	0.46880
12:49580237-49580237	G	missense_variant	TUBA1A	ENSG00000167552	Transcript	ENST00000301071.7	protein_coding	3/4	576	231	77	E/D	gaA/gaC	0.03	0.005	1.77228400373	0.278	2	0.364	21.2	22.6	2.248050	2.497179	0.35738	0.43655	D	0.56709	0.911501049995422	0.15962	0.85549643849021517	T,T,.,T,.	0.62688	0.256022,0.256022,.,0.035197,.	2.631182	0.0742091056929443	0.43257	2.970821	0.121208114222454	0.47453	ENSG00000167552,ENSG00000167552,ENSG00000167552,ENSG00000167552,ENSG00000167552	ENSP00000301071,ENSP00000439020,ENSP00000446637,ENSP00000450268,ENSP00000448725	ENST00000301071,ENST00000295766,ENST00000550767,ENST00000547939,ENST00000552924	0.69027	T,T,T,T,T	-0.38,-0.38,-0.38,-0.38,-0.38	Y,Y,Y,.,.	5.22	4.08	0.46880
12:49580236-49580236	A	missense_variant	TUBA1A	ENSG00000167552	Transcript	ENST00000301071.7	protein_coding	3/4	577	232	78	V/F	Gtt/Ttt	0	0.882	4.21975213468	0.278	-1	0.789	24.0	25.9	3.262739	3.737147	0.58112	0.73544	D	0.89358	0.996440947055817	0.36649	0.97888149132274616	-	-	-	5.354262	0.520853702102007	0.69396	5.802937	0.587923109094645	0.72421	ENSG00000167552	ENSP00000446613	ENST00000546918	0.71662	T	-0.6	Y	5.22	5.22	0.72285
12:49580236-49580236	G	missense_variant	TUBA1A	ENSG00000167552	Transcript	ENST00000301071.7	protein_coding	3/4	577	232	78	V/L	Gtt/Ctt	0.02	0.014	1.88933836133	0.278	1	0.384	21.8	23.2	2.341038	2.822563	0.37750	0.50791	T	0.32253	0.489690512418747	0.22363	0.9283073950916455	-	-	-	2.928735	0.145459951703845	0.46904	2.675053	0.0450007294713104	0.43914	ENSG00000167552	ENSP00000446613	ENST00000546918	0.71662	T	-0.6	Y	5.22	5.22	0.72285
12:49580236-49580236	T	missense_variant	TUBA1A	ENSG00000167552	Transcript	ENST00000301071.7	protein_coding	3/4	577	232	78	V/I	Gtt/Att	0.32	0.014	1.62447642288	0.278	3	0.025	16.88	21.7	1.678525	2.238377	0.24723	0.37956	T	0.19525	0.184679090354441	0.22501	0.92934548851608278	T,T,.,T,.	0.45907	0.130278,0.130278,.,0.012472,.	2.189174	-0.0521269866006039	0.37399	1.734283	-0.252473027349113	0.31005	ENSG00000167552,ENSG00000167552,ENSG00000167552,ENSG00000167552,ENSG00000167552	ENSP00000301071,ENSP00000439020,ENSP00000446637,ENSP00000450268,ENSP00000448725	ENST00000301071,ENST00000295766,ENST00000550767,ENST00000547939,ENST00000552924	0.68181	T,T,T,T,T	-0.32,-0.32,-0.32,-0.32,-0.32	Y,Y,Y,.,.	5.22	5.22	0.72285
12:49580235-49580235	C	missense_variant	TUBA1A	ENSG00000167552	Transcript	ENST00000301071.7	protein_coding	3/4	578	233	78	V/G	gTt/gGt	0	0.878	4.14057088863	0.278	-3	0.786	27.8	26.2	4.107944	3.790713	0.82374	0.75189	D	0.94337	0.998505473136902	0.42948	0.98558480018576278	-	-	-	11.22436	0.83449076616718	0.92079	11.70251	0.924533689479152	0.92909	ENSG00000167552	ENSP00000446613	ENST00000546918	0.63568	T	-0.06	Y	5.22	5.22	0.72285
12:49580235-49580235	G	missense_variant	TUBA1A	ENSG00000167552	Transcript	ENST00000301071.7	protein_coding	3/4	578	233	78	V/A	gTt/gCt	0.02	0.757	3.3389385424	0.278	0	0.663	26.8	25.7	3.980716	3.684978	0.77955	0.72017	D	0.90310	0.996891558170319	0.51028	0.99041258287728651	-	-	-	6.521214	0.622827887913043	0.76601	6.072255	0.614323453875256	0.74080	ENSG00000167552	ENSP00000446613	ENST00000546918	0.63403	T	-0.05	Y	5.22	5.22	0.72285
12:49580235-49580235	T	missense_variant	TUBA1A	ENSG00000167552	Transcript	ENST00000301071.7	protein_coding	3/4	578	233	78	V/D	gTt/gAt	0	0.837	4.91872213902	0.278	-3	0.764	28.1	26.7	4.141886	3.865258	0.83534	0.77608	D	0.94534	0.998574137687683	0.29692	0.96402437185462742	-	-	-	9.906823	0.792546644753149	0.89271	10.17734	0.864667261074126	0.89927	ENSG00000167552	ENSP00000446613	ENST00000546918	0.63911	T	-0.08	Y	5.22	5.22	0.72285
12:49580233-49580233	A	missense_variant	TUBA1A	ENSG00000167552	Transcript	ENST00000301071.7	protein_coding	3/4	580	235	79	R/C	Cgc/Tgc	0.02	0.886	2.60485491865	0.278	-3	0.730	32	32	4.519371	4.439728	0.91403	0.91435	D	0.80280	0.990068376064301	0.88106	0.99795791974209902	D,D,.,T,.	0.87255	0.601928,0.601928,.,0.121596,.	10.92378	0.82554527338667	0.91509	10.77695	0.889288816919062	0.91224	ENSG00000167552,ENSG00000167552,ENSG00000167552,ENSG00000167552,ENSG00000167552	ENSP00000301071,ENSP00000439020,ENSP00000446637,ENSP00000450268,ENSP00000448725	ENST00000301071,ENST00000295766,ENST00000550767,ENST00000547939,ENST00000552924	0.69536	T,T,T,T,T	-0.42,-0.42,-0.42,-0.42,-0.42	Y,Y,Y,.,.	5.22	5.22	0.72285
12:49580233-49580233	C	missense_variant	TUBA1A	ENSG00000167552	Transcript	ENST00000301071.7	protein_coding	3/4	580	235	79	R/G	Cgc/Ggc	0	0.602	4.01563215202	0.278	-2	0.653	27.7	27.3	4.095997	3.958385	0.81952	0.80850	D	0.95694	0.998957514762878	0.67291	0.99488183992498735	-	-	-	7.859143	0.705622594931988	0.82806	7.465048	0.723798799478197	0.81193	ENSG00000167552	ENSP00000446613	ENST00000546918	0.63403	T	-0.05	Y	5.22	5.22	0.72285
12:49580233-49580233	T	missense_variant	TUBA1A	ENSG00000167552	Transcript	ENST00000301071.7	protein_coding	3/4	580	235	79	R/S	Cgc/Agc	0	0.52	3.4135721607	0.278	-1	0.619	28.5	28.6	4.188509	4.103062	0.85086	0.85699	D	0.94563	0.998588502407074	0.48272	0.98906107028109458	-	-	-	7.402205	0.680463554702358	0.80900	6.939675	0.686892230764931	0.78774	ENSG00000167552	ENSP00000446613	ENST00000546918	0.63403	T	-0.05	Y	5.22	5.22	0.72285
12:49580232-49580232	A	missense_variant	TUBA1A	ENSG00000167552	Transcript	ENST00000301071.7	protein_coding	3/4	581	236	79	R/L	cGc/cTc	0	0.035	3.4416008843	0.278	-2	0.447	23.8	25.0	3.182095	3.514609	0.56171	0.67485	D	0.87767	0.995621740818024	0.33850	0.97416415007369772	-	-	-	4.165819	0.371994227497278	0.59842	3.606316	0.265446030572007	0.54408	ENSG00000167552	ENSP00000446613	ENST00000546918	0.65006	T	-0.14	Y	5.22	5.22	0.72285
12:49580232-49580232	G	missense_variant	TUBA1A	ENSG00000167552	Transcript	ENST00000301071.7	protein_coding	3/4	581	236	79	R/P	cGc/cCc	0.01	0.879	4.4416008843	0.278	-2	0.748	26.5	29.2	3.922427	4.167088	0.76011	0.87484	D	0.97117	0.999365150928497	0.45333	0.98729673287054387	-	-	-	10.10556	0.799385639192511	0.89748	10.60672	0.882458588781161	0.90875	ENSG00000167552	ENSP00000446613	ENST00000546918	0.66113	T	-0.2	Y	5.22	5.22	0.72285
12:49580232-49580232	T	missense_variant	TUBA1A	ENSG00000167552	Transcript	ENST00000301071.7	protein_coding	3/4	581	236	79	R/H	cGc/cAc	0.02	0.564	2.3389385424	0.278	0	0.576	25.8	28.7	3.802323	4.114891	0.72266	0.86051	D	0.91791	0.997537851333618	0.87572	0.99789497913626457	-	-	-	7.919366	0.708751728515075	0.83045	7.905915	0.751582904973293	0.83008	ENSG00000167552	ENSP00000446613	ENST00000546918	0.65192	T	-0.15	Y	5.22	5.22	0.72285
12:49580230-49580230	A	missense_variant	TUBA1A	ENSG00000167552	Transcript	ENST00000301071.7	protein_coding	3/4	583	238	80	T/S	Act/Tct	0.05	0.007	1.73859626385	0.278	1	0.345	21.6	22.3	2.307051	2.381284	0.37008	0.41091	D	0.38935	0.660892605781555	0.21982	0.92536357594616392	T,T,.,T,.	0.57234	0.21154,0.21154,.,0.031126,.	2.734657	0.100031679384982	0.44549	2.301227	-0.0610416691135062	0.39110	ENSG00000167552,ENSG00000167552,ENSG00000167552,ENSG00000167552,ENSG00000167552	ENSP00000301071,ENSP00000439020,ENSP00000446637,ENSP00000450268,ENSP00000448725	ENST00000301071,ENST00000295766,ENST00000550767,ENST00000547939,ENST00000552924	0.69777	T,T,T,T,T	-0.44,-0.44,-0.44,-0.44,-0.44	Y,Y,Y,.,.	5.22	5.22	0.72285
12:49580230-49580230	C	missense_variant	TUBA1A	ENSG00000167552	Transcript	ENST00000301071.7	protein_coding	3/4	583	238	80	T/A	Act/Gct	0.08	0.003	1.85953752139	0.278	0	0.300	22.1	22.3	2.409989	2.366782	0.39264	0.40783	D	0.53493	0.884676158428192	0.19653	0.90391491440116922	D,D,.,T,.	0.83539	0.526561,0.526561,.,0.063882,.	2.768761	0.108286928007732	0.44970	2.352706	-0.0456599306131361	0.39796	ENSG00000167552,ENSG00000167552,ENSG00000167552,ENSG00000167552,ENSG00000167552	ENSP00000301071,ENSP00000439020,ENSP00000446637,ENSP00000450268,ENSP00000448725	ENST00000301071,ENST00000295766,ENST00000550767,ENST00000547939,ENST00000552924	0.68892	T,T,T,T,T	-0.37,-0.37,-0.37,-0.37,-0.37	Y,Y,Y,.,.	5.22	5.22	0.72285
12:49580230-49580230	G	missense_variant	TUBA1A	ENSG00000167552	Transcript	ENST00000301071.7	protein_coding	3/4	583	238	80	T/P	Act/Cct	0	0.526	3.3389385424	0.278	-1	0.622	25.3	25.2	3.665620	3.557477	0.68422	0.68596	D	0.87455	0.995457410812378	0.30825	0.96714610387179289	D,D,.,T,.	0.85536	0.565689,0.565689,.,0.169083,.	4.505384	0.420303376814142	0.62829	4.434399	0.414515420108075	0.62218	ENSG00000167552,ENSG00000167552,ENSG00000167552,ENSG00000167552,ENSG00000167552	ENSP00000301071,ENSP00000439020,ENSP00000446637,ENSP00000450268,ENSP00000448725	ENST00000301071,ENST00000295766,ENST00000550767,ENST00000547939,ENST00000552924	0.70833	T,T,T,T,T	-0.53,-0.53,-0.53,-0.53,-0.53	Y,Y,Y,.,.	5.22	5.22	0.72285
12:49580229-49580229	A	missense_variant	TUBA1A	ENSG00000167552	Transcript	ENST00000301071.7	protein_coding	3/4	584	239	80	T/I	aCt/aTt	0.02	0.044	2.83236230834	0.278	-1	0.386	23.3	23.4	2.968032	2.948273	0.51338	0.53545	D	0.74354	0.982200860977173	0.23368	0.93541119403472806	D,D,.,T,.	0.83348	0.522887,0.522887,.,0.088084,.	3.923504	0.334402897084069	0.57574	3.542567	0.25224668806685	0.53750	ENSG00000167552,ENSG00000167552,ENSG00000167552,ENSG00000167552,ENSG00000167552	ENSP00000301071,ENSP00000439020,ENSP00000446637,ENSP00000450268,ENSP00000448725	ENST00000301071,ENST00000295766,ENST00000550767,ENST00000547939,ENST00000552924	0.70480	T,T,T,T,T	-0.5,-0.5,-0.5,-0.5,-0.5	Y,Y,Y,.,.	5.22	5.22	0.72285
12:49580229-49580229	C	missense_variant	TUBA1A	ENSG00000167552	Transcript	ENST00000301071.7	protein_coding	3/4	584	239	80	T/S	aCt/aGt	0.05	0.007	1.73859626385	0.278	1	0.345	21.5	21.9	2.292294	2.272796	0.36686	0.38706	D	0.40285	0.690794885158539	0.20123	0.90874355008432639	-	-	-	3.079146	0.178342794165917	0.48662	2.558118	0.0131398040520235	0.42453	ENSG00000167552	ENSP00000446613	ENST00000546918	0.64818	T	-0.13	Y	5.22	5.22	0.72285
12:49580229-49580229	T	missense_variant	TUBA1A	ENSG00000167552	Transcript	ENST00000301071.7	protein_coding	3/4	584	239	80	T/N	aCt/aAt	0.08	0.012	2.10181829964	0.278	0	0.300	21.5	21.9	2.294145	2.284218	0.36725	0.38964	D	0.42345	0.732603907585144	0.22228	0.92728919218746275	-	-	-	3.077061	0.177896063683979	0.48639	2.554908	0.0122512668942297	0.42413	ENSG00000167552	ENSP00000446613	ENST00000546918	0.65563	T	-0.17	Y	5.22	5.22	0.72285
12:49580227-49580227	A	missense_variant	TUBA1A	ENSG00000167552	Transcript	ENST00000301071.7	protein_coding	3/4	586	241	81	G/C	Ggc/Tgc	0.01	0.162	3.52078213034	0.278	-3	0.420	24.8	25.5	3.521072	3.637454	0.64639	0.70707	D	0.93508	0.998206496238708	0.25106	0.94571451613389845	D,D,.,T,.	0.91399	0.701235,0.701235,.,0.288989,.	5.911537	0.573909858744167	0.73075	5.366235	0.540466598859132	0.69502	ENSG00000167552,ENSG00000167552,ENSG00000167552,ENSG00000167552,ENSG00000167552	ENSP00000301071,ENSP00000439020,ENSP00000446637,ENSP00000450268,ENSP00000448725	ENST00000301071,ENST00000295766,ENST00000550767,ENST00000547939,ENST00000552924	0.71187	T,T,T,T,T	-0.56,-0.56,-0.56,-0.56,-0.56	Y,Y,Y,.,.	5.22	5.22	0.72285
12:49580227-49580227	G	missense_variant	TUBA1A	ENSG00000167552	Transcript	ENST00000301071.7	protein_coding	3/4	586	241	81	G/R	Ggc/Cgc	0.01	0.855	3.96447962958	0.278	-2	0.736	27.4	28.7	4.056028	4.117355	0.80556	0.86114	D	0.96394	0.999168753623962	0.74813	0.99610652682685541	D,D,.,T,.	0.87254	0.60192,0.60192,.,0.137917,.	9.956813	0.794296155495709	0.89393	9.802969	0.84845241491257	0.89021	ENSG00000167552,ENSG00000167552,ENSG00000167552,ENSG00000167552,ENSG00000167552	ENSP00000301071,ENSP00000439020,ENSP00000446637,ENSP00000450268,ENSP00000448725	ENST00000301071,ENST00000295766,ENST00000550767,ENST00000547939,ENST00000552924	0.70133	T,T,T,T,T	-0.47,-0.47,-0.47,-0.47,-0.47	Y,Y,Y,.,.	5.22	5.22	0.72285
12:49580227-49580227	T	missense_variant	TUBA1A	ENSG00000167552	Transcript	ENST00000301071.7	protein_coding	3/4	586	241	81	G/S	Ggc/Agc	0.02	0.18	2.57827802418	0.278	0	0.400	24.4	24.9	3.384724	3.489981	0.61153	0.66851	D	0.71186	0.976008117198944	0.32691	0.97174535826298736	D,D,.,T,.	0.87194	0.600623,0.600623,.,0.11182,.	4.171648	0.372866695430237	0.59898	3.42005	0.225962571058463	0.52461	ENSG00000167552,ENSG00000167552,ENSG00000167552,ENSG00000167552,ENSG00000167552	ENSP00000301071,ENSP00000439020,ENSP00000446637,ENSP00000450268,ENSP00000448725	ENST00000301071,ENST00000295766,ENST00000550767,ENST00000547939,ENST00000552924	0.68892	T,T,T,T,T	-0.37,-0.37,-0.37,-0.37,-0.37	Y,Y,Y,.,.	5.22	5.22	0.72285
12:49580226-49580226	A	missense_variant	TUBA1A	ENSG00000167552	Transcript	ENST00000301071.7	protein_coding	3/4	587	242	81	G/V	gGc/gTc	0	0.112	4.14057088863	0.278	-3	0.454	24.0	24.6	3.256210	3.369480	0.57947	0.63780	D	0.93508	0.998206496238708	0.25130	0.94584295983539379	-	-	-	5.543926	0.539938028152886	0.70702	4.941845	0.487755656314283	0.66374	ENSG00000167552	ENSP00000446613	ENST00000546918	0.64264	T	-0.1	Y	5.22	5.22	0.72285
12:49580226-49580226	G	missense_variant	TUBA1A	ENSG00000167552	Transcript	ENST00000301071.7	protein_coding	3/4	587	242	81	G/A	gGc/gCc	0	0.229	2.91440076523	0.278	0	0.468	23.7	23.9	3.112772	3.133322	0.54558	0.57849	D	0.85785	0.994470715522766	0.31087	0.96784269108258314	-	-	-	5.755668	0.559942224417453	0.72091	5.14087	0.513352497037922	0.67878	ENSG00000167552	ENSP00000446613	ENST00000546918	0.65563	T	-0.17	Y	5.22	5.22	0.72285
12:49580226-49580226	T	missense_variant	TUBA1A	ENSG00000167552	Transcript	ENST00000301071.7	protein_coding	3/4	587	242	81	G/D	gGc/gAc	0.02	0.784	4.21975213468	0.278	-1	0.676	26.2	27.2	3.875808	3.946107	0.74513	0.80396	D	0.95503	0.998892962932587	0.57121	0.99258253716949474	-	-	-	9.024897	0.759362932191995	0.86855	8.707912	0.796277398920072	0.85873	ENSG00000167552	ENSP00000446613	ENST00000546918	0.64630	T	-0.12	Y	5.22	5.22	0.72285
12:49580224-49580224	A	missense_variant	TUBA1A	ENSG00000167552	Transcript	ENST00000301071.7	protein_coding	3/4	589	244	82	T/S	Acc/Tcc	0.05	0.003	1.72923182532	0.278	1	0.345	22.3	22.5	2.457067	2.464804	0.40299	0.42942	D	0.37855	0.635677993297577	0.22971	0.93272245717023372	T,T,.,T,.	0.61565	0.24622,0.24622,.,0.07724,.	2.715887	0.095426814270202	0.44319	2.206119	-0.0901621535798131	0.37824	ENSG00000167552,ENSG00000167552,ENSG00000167552,ENSG00000167552,ENSG00000167552	ENSP00000301071,ENSP00000439020,ENSP00000446637,ENSP00000450268,ENSP00000448725	ENST00000301071,ENST00000295766,ENST00000550767,ENST00000547939,ENST00000552924	0.69158	T,T,T,T,T	-0.39,-0.39,-0.39,-0.39,-0.39	Y,Y,Y,.,.	5.22	5.22	0.72285
12:49580224-49580224	C	missense_variant	TUBA1A	ENSG00000167552	Transcript	ENST00000301071.7	protein_coding	3/4	589	244	82	T/A	Acc/Gcc	0.2	0	1.85538878006	0.278	0	0.049	22.4	22.3	2.491861	2.386944	0.41058	0.41233	D	0.36990	0.614702761173248	0.20515	0.91256369110677837	T,T,.,T,.	0.65922	0.286431,0.286431,.,0.075487,.	2.73001	0.0988887046407391	0.44492	2.228626	-0.0831570274416729	0.38132	ENSG00000167552,ENSG00000167552,ENSG00000167552,ENSG00000167552,ENSG00000167552	ENSP00000301071,ENSP00000439020,ENSP00000446637,ENSP00000450268,ENSP00000448725	ENST00000301071,ENST00000295766,ENST00000550767,ENST00000547939,ENST00000552924	0.68754	T,T,T,T,T	-0.36,-0.36,-0.36,-0.36,-0.36	Y,Y,Y,.,.	5.22	5.22	0.72285
12:49580224-49580224	G	missense_variant	TUBA1A	ENSG00000167552	Transcript	ENST00000301071.7	protein_coding	3/4	589	244	82	T/P	Acc/Ccc	0.11	0.007	2.27923564975	0.278	-1	0.272	23.0	22.9	2.801533	2.686759	0.47771	0.47815	D	0.39507	0.673791289329529	0.23680	0.93743504608056283	D,D,.,T,.	0.83610	0.52792,0.52792,.,0.078823,.	2.477373	0.0334676601164307	0.41280	1.912167	-0.187370126690186	0.33660	ENSG00000167552,ENSG00000167552,ENSG00000167552,ENSG00000167552,ENSG00000167552	ENSP00000301071,ENSP00000439020,ENSP00000446637,ENSP00000450268,ENSP00000448725	ENST00000301071,ENST00000295766,ENST00000550767,ENST00000547939,ENST00000552924	0.69158	T,T,T,T,T	-0.39,-0.39,-0.39,-0.39,-0.39	Y,Y,Y,.,.	5.22	5.22	0.72285
12:49580223-49580223	A	missense_variant	TUBA1A	ENSG00000167552	Transcript	ENST00000301071.7	protein_coding	3/4	590	245	82	T/I	aCc/aTc	0.07	0.009	2.02830112022	0.278	-1	0.320	22.7	22.9	2.616252	2.691421	0.43786	0.47933	D	0.57827	0.919524550437927	0.26731	0.9534856424034156	-	-	-	3.68928	0.295236810993799	0.55262	3.191625	0.174338133374028	0.49969	ENSG00000167552	ENSP00000446613	ENST00000546918	0.73845	T	-0.8	Y	5.22	5.22	0.72285
12:49580223-49580223	C	missense_variant	TUBA1A	ENSG00000167552	Transcript	ENST00000301071.7	protein_coding	3/4	590	245	82	T/S	aCc/aGc	0.05	0.003	1.72923182532	0.278	1	0.345	22.3	22.6	2.464802	2.523747	0.40467	0.44249	D	0.36218	0.595399439334869	0.22331	0.92806958288976404	-	-	-	3.076625	0.177800657233167	0.48633	2.46763	-0.0123402452563357	0.41298	ENSG00000167552	ENSP00000446613	ENST00000546918	0.73739	T	-0.79	Y	5.22	5.22	0.72285
12:49580223-49580223	T	missense_variant	TUBA1A	ENSG00000167552	Transcript	ENST00000301071.7	protein_coding	3/4	590	245	82	T/N	aCc/aAc	0.05	0.006	2.09983672442	0.278	0	0.345	23.2	23.5	2.918120	2.965943	0.50264	0.53957	D	0.62271	0.94547563791275	0.24577	0.94281574879338426	-	-	-	3.6019	0.279899619299357	0.54368	3.069106	0.145234047971484	0.48587	ENSG00000167552	ENSP00000446613	ENST00000546918	0.74053	T	-0.82	Y	5.22	5.22	0.72285
12:49580221-49580221	C	missense_variant	TUBA1A	ENSG00000167552	Transcript	ENST00000301071.7	protein_coding	3/4	592	247	83	Y/D	Tac/Gac	0	0.736	4.99964404664	0.278	-3	0.714	27.9	26.2	4.120726	3.796079	0.82810	0.75358	D	0.95438	0.998870551586151	0.41768	0.98463601209919305	D,D,.,T,.	0.90045	0.666316,0.666316,.,0.119721,.	9.91423	0.792804894009047	0.89290	9.780188	0.847452079148591	0.88961	ENSG00000167552,ENSG00000167552,ENSG00000167552,ENSG00000167552,ENSG00000167552	ENSP00000301071,ENSP00000439020,ENSP00000446637,ENSP00000450268,ENSP00000448725	ENST00000301071,ENST00000295766,ENST00000550767,ENST00000547939,ENST00000552924	0.69777	T,T,T,T,T	-0.44,-0.44,-0.44,-0.44,-0.44	Y,Y,Y,.,.	5.22	5.22	0.72285
12:49580221-49580221	G	missense_variant	TUBA1A	ENSG00000167552	Transcript	ENST00000301071.7	protein_coding	3/4	592	247	83	Y/H	Tac/Cac	0.03	0.089	2.62646606766	0.278	2	0.371	24.5	23.9	3.440859	3.143150	0.62580	0.58110	D	0.70263	0.973848938941956	0.24835	0.94425822436471074	D,D,.,T,.	0.84485	0.544925,0.544925,.,0.099286,.	4.555038	0.426948799039775	0.63251	3.854631	0.314472257293715	0.56891	ENSG00000167552,ENSG00000167552,ENSG00000167552,ENSG00000167552,ENSG00000167552	ENSP00000301071,ENSP00000439020,ENSP00000446637,ENSP00000450268,ENSP00000448725	ENST00000301071,ENST00000295766,ENST00000550767,ENST00000547939,ENST00000552924	0.69657	T,T,T,T,T	-0.43,-0.43,-0.43,-0.43,-0.43	Y,Y,Y,.,.	5.22	5.22	0.72285
12:49580221-49580221	T	missense_variant	TUBA1A	ENSG00000167552	Transcript	ENST00000301071.7	protein_coding	3/4	592	247	83	Y/N	Tac/Aac	0	0.089	4.91872213902	0.278	-2	0.451	24.5	23.9	3.439483	3.145528	0.62546	0.58162	D	0.75084	0.983400166034698	0.23949	0.93912665417578323	D,D,.,T,.	0.87676	0.611098,0.611098,.,0.119721,.	5.015356	0.483865707048961	0.66921	4.364531	0.403430276590097	0.61611	ENSG00000167552,ENSG00000167552,ENSG00000167552,ENSG00000167552,ENSG00000167552	ENSP00000301071,ENSP00000439020,ENSP00000446637,ENSP00000450268,ENSP00000448725	ENST00000301071,ENST00000295766,ENST00000550767,ENST00000547939,ENST00000552924	0.69158	T,T,T,T,T	-0.39,-0.39,-0.39,-0.39,-0.39	Y,Y,Y,.,.	5.22	5.22	0.72285
12:49580220-49580220	A	missense_variant	TUBA1A	ENSG00000167552	Transcript	ENST00000301071.7	protein_coding	3/4	593	248	83	Y/F	tAc/tTc	0.01	0.042	1.89137253124	0.278	3	0.408	23.7	23.4	3.133645	2.929521	0.55040	0.53137	D	0.65859	0.960635483264923	0.23406	0.93567090408654885	-	-	-	3.425605	0.24758451966479	0.52514	2.841001	0.0884634431748298	0.45925	ENSG00000167552	ENSP00000446613	ENST00000546918	0.69896	T	-0.45	Y	5.22	5.22	0.72285
12:49580220-49580220	C	missense_variant	TUBA1A	ENSG00000167552	Transcript	ENST00000301071.7	protein_coding	3/4	593	248	83	Y/C	tAc/tGc	0.01	0.91	4.21975213468	0.278	-2	0.768	28.3	26.7	4.158391	3.865764	0.84097	0.77608	D	0.90598	0.997023046016693	0.59816	0.99331964952774476	-	-	-	9.778767	0.788037395087163	0.88950	10.54403	0.879913117303597	0.90741	ENSG00000167552	ENSP00000446613	ENST00000546918	0.69657	T	-0.43	Y	5.22	5.22	0.72285
12:49580220-49580220	G	missense_variant	TUBA1A	ENSG00000167552	Transcript	ENST00000301071.7	protein_coding	3/4	593	248	83	Y/S	tAc/tCc	0.01	0.65	4.31666214769	0.278	-2	0.634	27.2	26.0	4.033548	3.752350	0.79773	0.73995	D	0.86751	0.995054006576538	0.28872	0.96153089845206774	-	-	-	6.705333	0.63600425090343	0.77571	6.558126	0.657010653189467	0.76823	ENSG00000167552	ENSP00000446613	ENST00000546918	0.70833	T	-0.53	Y	5.22	5.22	0.72285
12:49580218-49580218	A	missense_variant	TUBA1A	ENSG00000167552	Transcript	ENST00000301071.7	protein_coding	3/4	595	250	84	R/C	Cgc/Tgc	0.03	0.031	2.42736044518	0.278	-3	0.366	25.2	25.3	3.653087	3.584118	0.68087	0.69299	D	0.84790	0.993824005126953	0.27509	0.95668167102440826	D,D,.,T,.	0.85926	0.573682,0.573682,.,0.177508,.	4.489813	0.418206447186354	0.62699	3.830074	0.30979664772301	0.56649	ENSG00000167552,ENSG00000167552,ENSG00000167552,ENSG00000167552,ENSG00000167552	ENSP00000301071,ENSP00000439020,ENSP00000446637,ENSP00000450268,ENSP00000448725	ENST00000301071,ENST00000295766,ENST00000550767,ENST00000547939,ENST00000552924	0.70597	T,T,T,T,T	-0.51,-0.51,-0.51,-0.51,-0.51	Y,Y,Y,.,.	5.22	5.22	0.72285
12:49580218-49580218	C	missense_variant	TUBA1A	ENSG00000167552	Transcript	ENST00000301071.7	protein_coding	3/4	595	250	84	R/G	Cgc/Ggc	0.01	0.023	2.29547284862	0.278	-2	0.407	24.3	24.2	3.368415	3.245421	0.60734	0.60643	D	0.75285	0.983727335929871	0.31396	0.96865433680695912	D,D,.,T,.	0.86641	0.588685,0.588685,.,0.094364,.	3.573946	0.274900996088457	0.54078	2.831073	0.0859172969921388	0.45807	ENSG00000167552,ENSG00000167552,ENSG00000167552,ENSG00000167552,ENSG00000167552	ENSP00000301071,ENSP00000439020,ENSP00000446637,ENSP00000450268,ENSP00000448725	ENST00000301071,ENST00000295766,ENST00000550767,ENST00000547939,ENST00000552924	0.68329	T,T,T,T,T	-0.33,-0.33,-0.33,-0.33,-0.33	Y,Y,Y,.,.	5.22	5.22	0.72285
12:49580218-49580218	T	missense_variant	TUBA1A	ENSG00000167552	Transcript	ENST00000301071.7	protein_coding	3/4	595	250	84	R/S	Cgc/Agc	0.01	0.32	2.16437380331	0.278	-1	0.506	24.5	24.5	3.431926	3.342480	0.62351	0.63097	D	0.68624	0.969538927078247	0.27539	0.95679850076190232	D,D,.,T,.	0.84865	0.552333,0.552333,.,0.092477,.	4.844402	0.463692214760739	0.65601	4.154424	0.368551767307536	0.59725	ENSG00000167552,ENSG00000167552,ENSG00000167552,ENSG00000167552,ENSG00000167552	ENSP00000301071,ENSP00000439020,ENSP00000446637,ENSP00000450268,ENSP00000448725	ENST00000301071,ENST00000295766,ENST00000550767,ENST00000547939,ENST00000552924	0.69287	T,T,T,T,T	-0.4,-0.4,-0.4,-0.4,-0.4	Y,Y,Y,.,.	5.22	5.22	0.72285
12:49580217-49580217	A	missense_variant	TUBA1A	ENSG00000167552	Transcript	ENST00000301071.7	protein_coding	3/4	596	251	84	R/L	cGc/cTc	0	0.01	2.5862836791	0.278	-2	0.445	24.0	24.5	3.253701	3.360410	0.57882	0.63562	D	0.93322	0.9981369972229	0.33486	0.97343038822836858	-	-	-	4.480911	0.416997040061629	0.62624	3.881939	0.31961128875613	0.57157	ENSG00000167552	ENSP00000446613	ENST00000546918	0.71187	T	-0.56	Y	5.22	5.22	0.72285
12:49580217-49580217	G	missense_variant	TUBA1A	ENSG00000167552	Transcript	ENST00000301071.7	protein_coding	3/4	596	251	84	R/P	cGc/cCc	0.01	0.677	4.14057088863	0.278	-2	0.647	28.3	29.5	4.156487	4.199253	0.84036	0.88241	D	0.89714	0.99661260843277	0.47373	0.98855261511333681	-	-	-	7.100412	0.662210682146675	0.79523	6.675533	0.666532963665499	0.77442	ENSG00000167552	ENSP00000446613	ENST00000546918	0.72237	T	-0.65	Y	5.22	5.22	0.72285
12:49580217-49580217	T	missense_variant	TUBA1A	ENSG00000167552	Transcript	ENST00000301071.7	protein_coding	3/4	596	251	84	R/H	cGc/cAc	0.02	0.009	2.22411694008	0.278	0	0.384	24.1	24.7	3.299053	3.414450	0.59007	0.64930	D	0.72943	0.979660093784332	0.40989	0.98393711400418338	-	-	-	3.906691	0.331686536500707	0.57411	3.242115	0.186062971272061	0.50529	ENSG00000167552	ENSP00000446613	ENST00000546918	0.71543	T	-0.59	Y	5.22	5.22	0.72285
12:49580215-49580215	C	missense_variant	TUBA1A	ENSG00000167552	Transcript	ENST00000301071.7	protein_coding	3/4	598	253	85	Q/E	Cag/Gag	0.06	0.001	2.01131077824	0.278	2	0.323	22.3	22.0	2.459884	2.304210	0.40358	0.39411	D	0.39916	0.682808637619019	0.22481	0.92920561777995836	T,T,.,T,.	0.52488	0.175333,0.175333,.,0.029919,.	3.888221	0.328691544973737	0.57233	3.087258	0.149598299163765	0.48792	ENSG00000167552,ENSG00000167552,ENSG00000167552,ENSG00000167552,ENSG00000167552	ENSP00000301071,ENSP00000439020,ENSP00000446637,ENSP00000450268,ENSP00000448725	ENST00000301071,ENST00000295766,ENST00000550767,ENST00000547939,ENST00000552924	0.68892	T,T,T,T,T	-0.37,-0.37,-0.37,-0.37,-0.37	Y,Y,Y,.,.	5.22	5.22	0.72285
12:49580215-49580215	T	missense_variant	TUBA1A	ENSG00000167552	Transcript	ENST00000301071.7	protein_coding	3/4	598	253	85	Q/K	Cag/Aag	0.11	0.001	2.24662428108	0.278	1	0.272	22.6	22.6	2.590595	2.504483	0.43229	0.43822	D	0.41054	0.707016050815582	0.24438	0.94201967235628281	T,T,.,T,.	0.61555	0.246136,0.246136,.,0.035605,.	3.677279	0.293158997416456	0.55138	2.856687	0.0924697377294175	0.46111	ENSG00000167552,ENSG00000167552,ENSG00000167552,ENSG00000167552,ENSG00000167552	ENSP00000301071,ENSP00000439020,ENSP00000446637,ENSP00000450268,ENSP00000448725	ENST00000301071,ENST00000295766,ENST00000550767,ENST00000547939,ENST00000552924	0.69027	T,T,T,T,T	-0.38,-0.38,-0.38,-0.38,-0.38	Y,Y,Y,.,.	5.22	5.22	0.72285
12:49580214-49580214	A	missense_variant	TUBA1A	ENSG00000167552	Transcript	ENST00000301071.7	protein_coding	3/4	599	254	85	Q/L	cAg/cTg	0.01	0.015	1.87851551144	0.278	-2	0.406	24.4	23.8	3.405837	3.103897	0.61688	0.57149	D	0.79335	0.98907744884491	0.30556	0.96642124705752397	D,D,.,T,.	0.85571	0.566399,0.566399,.,0.090182,.	6.716263	0.63676894986262	0.77627	6.296387	0.634736229150797	0.75382	ENSG00000167552,ENSG00000167552,ENSG00000167552,ENSG00000167552,ENSG00000167552	ENSP00000301071,ENSP00000439020,ENSP00000446637,ENSP00000450268,ENSP00000448725	ENST00000301071,ENST00000295766,ENST00000550767,ENST00000547939,ENST00000552924	0.70365	T,T,T,T,T	-0.49,-0.49,-0.49,-0.49,-0.49	Y,Y,Y,.,.	5.22	5.22	0.72285
12:49580214-49580214	C	missense_variant	TUBA1A	ENSG00000167552	Transcript	ENST00000301071.7	protein_coding	3/4	599	254	85	Q/R	cAg/cGg	0.06	0.003	2.00490828663	0.278	1	0.323	22.9	22.5	2.712738	2.447959	0.45870	0.42562	D	0.52858	0.878647744655609	0.20670	0.91402867995749459	T,T,.,T,.	0.63050	0.259252,0.259252,.,0.079397,.	5.440233	0.529630830018731	0.69993	4.794605	0.467718544086483	0.65216	ENSG00000167552,ENSG00000167552,ENSG00000167552,ENSG00000167552,ENSG00000167552	ENSP00000301071,ENSP00000439020,ENSP00000446637,ENSP00000450268,ENSP00000448725	ENST00000301071,ENST00000295766,ENST00000550767,ENST00000547939,ENST00000552924	0.69413	T,T,T,T,T	-0.41,-0.41,-0.41,-0.41,-0.41	Y,Y,Y,.,.	5.22	5.22	0.72285
12:49580214-49580214	G	missense_variant	TUBA1A	ENSG00000167552	Transcript	ENST00000301071.7	protein_coding	3/4	599	254	85	Q/P	cAg/cCg	0	0.297	2.63092040909	0.278	-1	0.536	24.6	24.0	3.480254	3.182513	0.63590	0.59060	D	0.81306	0.991057753562927	0.40011	0.98297488497549246	D,D,.,T,.	0.83392	0.523733,0.523733,.,0.080175,.	5.654664	0.550563953848935	0.71437	5.163281	0.516139668318615	0.68044	ENSG00000167552,ENSG00000167552,ENSG00000167552,ENSG00000167552,ENSG00000167552	ENSP00000301071,ENSP00000439020,ENSP00000446637,ENSP00000450268,ENSP00000448725	ENST00000301071,ENST00000295766,ENST00000550767,ENST00000547939,ENST00000552924	0.69896	T,T,T,T,T	-0.45,-0.45,-0.45,-0.45,-0.45	Y,Y,Y,.,.	5.22	5.22	0.72285
12:49580213-49580213	A	missense_variant	TUBA1A	ENSG00000167552	Transcript	ENST00000301071.7	protein_coding	3/4	600	255	85	Q/H	caG/caT	0.09	0.005	1.80178249247	0.278	0	0.296	21.7	22.4	2.317003	2.418080	0.37222	0.41898	D	0.34983	0.563387393951416	0.21644	0.92261406416392266	T,T,.,T,.	0.62945	0.25831,0.25831,.,0.068381,.	4.771185	0.45471013824541	0.65020	4.436376	0.414826176026376	0.62236	ENSG00000167552,ENSG00000167552,ENSG00000167552,ENSG00000167552,ENSG00000167552	ENSP00000301071,ENSP00000439020,ENSP00000446637,ENSP00000450268,ENSP00000448725	ENST00000301071,ENST00000295766,ENST00000550767,ENST00000547939,ENST00000552924	0.70014	T,T,T,T,T	-0.46,-0.46,-0.46,-0.46,-0.46	Y,Y,Y,.,.	5.22	5.22	0.72285
12:49580213-49580213	G	missense_variant	TUBA1A	ENSG00000167552	Transcript	ENST00000301071.7	protein_coding	3/4	600	255	85	Q/H	caG/caC	0.09	0.005	1.80178249247	0.278	0	0.296	21.6	22.3	2.303125	2.374538	0.36920	0.40949	T	0.30220	0.434308588504791	0.20951	0.91661109860688861	T,T,.,T,.	0.62945	0.25831,0.25831,.,0.068381,.	4.756047	0.45282661001777	0.64897	4.422256	0.412621748036476	0.62115	ENSG00000167552,ENSG00000167552,ENSG00000167552,ENSG00000167552,ENSG00000167552	ENSP00000301071,ENSP00000439020,ENSP00000446637,ENSP00000450268,ENSP00000448725	ENST00000301071,ENST00000295766,ENST00000550767,ENST00000547939,ENST00000552924	0.70014	T,T,T,T,T	-0.46,-0.46,-0.46,-0.46,-0.46	Y,Y,Y,.,.	5.22	5.22	0.72285
12:49580212-49580212	A	missense_variant	TUBA1A	ENSG00000167552	Transcript	ENST00000301071.7	protein_coding	3/4	601	256	86	L/F	Ctc/Ttc	0	0.076	3.48735837486	0.278	0	0.450	24.2	23.9	3.340627	3.122827	0.60035	0.57614	D	0.77667	0.987105846405029	0.32117	0.97042536746162245	D,D,.,T,.	0.85780	0.570708,0.570708,.,0.132447,.	5.463495	0.531972752468654	0.70153	4.534867	0.429999712536156	0.63078	ENSG00000167552,ENSG00000167552,ENSG00000167552,ENSG00000167552,ENSG00000167552	ENSP00000301071,ENSP00000439020,ENSP00000446637,ENSP00000450268,ENSP00000448725	ENST00000301071,ENST00000295766,ENST00000550767,ENST00000547939,ENST00000552924	0.71187	T,T,T,T,T	-0.56,-0.56,-0.56,-0.56,-0.56	Y,Y,Y,.,.	5.22	5.22	0.72285
12:49580212-49580212	C	missense_variant	TUBA1A	ENSG00000167552	Transcript	ENST00000301071.7	protein_coding	3/4	601	256	86	L/V	Ctc/Gtc	0	0.018	2.78200157186	0.278	1	0.445	23.9	23.5	3.221588	2.991272	0.57110	0.54516	D	0.73148	0.980044424533844	0.18892	0.89549368218517822	T,T,.,T,.	0.72887	0.363063,0.363063,.,0.10266,.	8.33104	0.728958438917508	0.84577	7.49617	0.725846568203935	0.81326	ENSG00000167552,ENSG00000167552,ENSG00000167552,ENSG00000167552,ENSG00000167552	ENSP00000301071,ENSP00000439020,ENSP00000446637,ENSP00000450268,ENSP00000448725	ENST00000301071,ENST00000295766,ENST00000550767,ENST00000547939,ENST00000552924	0.71068	T,T,T,T,T	-0.55,-0.55,-0.55,-0.55,-0.55	Y,Y,Y,.,.	5.22	5.22	0.72285
12:49580212-49580212	T	missense_variant	TUBA1A	ENSG00000167552	Transcript	ENST00000301071.7	protein_coding	3/4	601	256	86	L/I	Ctc/Atc	0.04	0.076	3.32765753199	0.278	2	0.354	23.8	23.6	3.184436	3.012620	0.56224	0.55008	D	0.73309	0.980341851711273	0.20100	0.90850682401672866	T,T,.,T,.	0.59514	0.229345,0.229345,.,0.04288,.	6.979158	0.654460059137176	0.78945	6.018267	0.609193029105812	0.73755	ENSG00000167552,ENSG00000167552,ENSG00000167552,ENSG00000167552,ENSG00000167552	ENSP00000301071,ENSP00000439020,ENSP00000446637,ENSP00000450268,ENSP00000448725	ENST00000301071,ENST00000295766,ENST00000550767,ENST00000547939,ENST00000552924	0.71068	T,T,T,T,T	-0.55,-0.55,-0.55,-0.55,-0.55	Y,Y,Y,.,.	5.22	5.22	0.72285
12:49580211-49580211	C	missense_variant	TUBA1A	ENSG00000167552	Transcript	ENST00000301071.7	protein_coding	3/4	602	257	86	L/R	cTc/cGc	0	0.859	4.61769214335	0.278	-2	0.776	28.2	26.7	4.148476	3.867745	0.83764	0.77681	D	0.92797	0.997937083244324	0.53875	0.99152889085211515	D,D,.,T,.	0.87103	0.598621,0.598621,.,0.138831,.	8.586163	0.740642572104083	0.85458	8.349507	0.77714002673988	0.84659	ENSG00000167552,ENSG00000167552,ENSG00000167552,ENSG00000167552,ENSG00000167552	ENSP00000301071,ENSP00000439020,ENSP00000446637,ENSP00000450268,ENSP00000448725	ENST00000301071,ENST00000295766,ENST00000550767,ENST00000547939,ENST00000552924	0.73100	T,T,T,T,T	-0.73,-0.73,-0.73,-0.73,-0.73	Y,Y,Y,.,.	5.22	5.22	0.72285
12:49580211-49580211	G	missense_variant	TUBA1A	ENSG00000167552	Transcript	ENST00000301071.7	protein_coding	3/4	602	257	86	L/P	cTc/cCc	0.01	0.155	4.91872213902	0.278	-3	0.419	24.9	24.2	3.557318	3.253564	0.65580	0.60833	D	0.94168	0.998449444770813	0.31165	0.96805227053098775	D,D,.,T,.	0.89519	0.65362,0.65362,.,0.224699,.	7.106104	0.662568959499039	0.79551	6.713467	0.669546858802444	0.77638	ENSG00000167552,ENSG00000167552,ENSG00000167552,ENSG00000167552,ENSG00000167552	ENSP00000301071,ENSP00000439020,ENSP00000446637,ENSP00000450268,ENSP00000448725	ENST00000301071,ENST00000295766,ENST00000550767,ENST00000547939,ENST00000552924	0.73205	T,T,T,T,T	-0.74,-0.74,-0.74,-0.74,-0.74	Y,Y,Y,.,.	5.22	5.22	0.72285
12:49580211-49580211	T	missense_variant	TUBA1A	ENSG00000167552	Transcript	ENST00000301071.7	protein_coding	3/4	602	257	86	L/H	cTc/cAc	0	0.926	4.31666214769	0.278	-3	0.819	28.0	26.6	4.130316	3.856206	0.83135	0.77319	D	0.94283	0.998482167720795	0.30115	0.96520832750938368	D,D,.,T,.	0.90831	0.686124,0.686124,.,0.149661,.	9.559824	0.780117025908955	0.88377	9.574138	0.838206332256356	0.88427	ENSG00000167552,ENSG00000167552,ENSG00000167552,ENSG00000167552,ENSG00000167552	ENSP00000301071,ENSP00000439020,ENSP00000446637,ENSP00000450268,ENSP00000448725	ENST00000301071,ENST00000295766,ENST00000550767,ENST00000547939,ENST00000552924	0.73205	T,T,T,T,T	-0.74,-0.74,-0.74,-0.74,-0.74	Y,Y,Y,.,.	5.22	5.22	0.72285
12:49580209-49580209	C	missense_variant	TUBA1A	ENSG00000167552	Transcript	ENST00000301071.7	protein_coding	3/4	604	259	87	F/V	Ttc/Gtc	0	0.891	4.31666214769	0.278	-1	0.795	27.8	26.3	4.106007	3.809851	0.82296	0.75768	D	0.94534	0.998574137687683	0.40261	0.98322705869036864	D,D,.,T,.	0.91337	0.699571,0.699571,.,0.210651,.	10.13334	0.800330844998137	0.89816	10.01119	0.85754896018144	0.89534	ENSG00000167552,ENSG00000167552,ENSG00000167552,ENSG00000167552,ENSG00000167552	ENSP00000301071,ENSP00000439020,ENSP00000446637,ENSP00000450268,ENSP00000448725	ENST00000301071,ENST00000295766,ENST00000550767,ENST00000547939,ENST00000552924	0.72348	T,T,T,T,T	-0.66,-0.66,-0.66,-0.66,-0.66	Y,Y,Y,.,.	5.22	5.22	0.72285
12:49580209-49580209	G	missense_variant	TUBA1A	ENSG00000167552	Transcript	ENST00000301071.7	protein_coding	3/4	604	259	87	F/L	Ttc/Ctc	0.01	0.163	3.40020819914	0.278	0	0.420	24.7	24.1	3.491280	3.220510	0.63867	0.60023	D	0.83475	0.992870390415192	0.37423	0.97993509172167426	D,D,.,T,.	0.89183	0.645592,0.645592,.,0.186121,.	5.264378	0.51141818049016	0.68756	4.611095	0.441432705605197	0.63719	ENSG00000167552,ENSG00000167552,ENSG00000167552,ENSG00000167552,ENSG00000167552	ENSP00000301071,ENSP00000439020,ENSP00000446637,ENSP00000450268,ENSP00000448725	ENST00000301071,ENST00000295766,ENST00000550767,ENST00000547939,ENST00000552924	0.70597	T,T,T,T,T	-0.51,-0.51,-0.51,-0.51,-0.51	Y,Y,Y,.,.	5.22	5.22	0.72285
12:49580209-49580209	T	missense_variant	TUBA1A	ENSG00000167552	Transcript	ENST00000301071.7	protein_coding	3/4	604	259	87	F/I	Ttc/Atc	0	0.781	4.31666214769	0.278	0	0.737	27.7	26.4	4.088801	3.824886	0.81701	0.76254	D	0.94084	0.998414158821106	0.31233	0.96822382126484052	D,D,.,T,.	0.89308	0.648583,0.648583,.,0.186121,.	11.60346	0.845322500305367	0.92740	11.63683	0.922125456620127	0.92801	ENSG00000167552,ENSG00000167552,ENSG00000167552,ENSG00000167552,ENSG00000167552	ENSP00000301071,ENSP00000439020,ENSP00000446637,ENSP00000450268,ENSP00000448725	ENST00000301071,ENST00000295766,ENST00000550767,ENST00000547939,ENST00000552924	0.71068	T,T,T,T,T	-0.55,-0.55,-0.55,-0.55,-0.55	Y,Y,Y,.,.	5.22	5.22	0.72285
12:49580208-49580208	C	missense_variant	TUBA1A	ENSG00000167552	Transcript	ENST00000301071.7	protein_coding	3/4	605	260	87	F/C	tTc/tGc	0	0.991	4.4416008843	0.278	-2	0.889	28.9	26.8	4.221065	3.888444	0.86105	0.78413	D	0.93508	0.998205900192261	0.32660	0.97167208593202892	D,D,.,T,.	0.92517	0.732307,0.732307,.,0.340524,.	7.232004	0.670360828740143	0.80135	7.182328	0.704490838820763	0.79927	ENSG00000167552,ENSG00000167552,ENSG00000167552,ENSG00000167552,ENSG00000167552	ENSP00000301071,ENSP00000439020,ENSP00000446637,ENSP00000450268,ENSP00000448725	ENST00000301071,ENST00000295766,ENST00000550767,ENST00000547939,ENST00000552924	0.73205	T,T,T,T,T	-0.74,-0.74,-0.74,-0.74,-0.74	Y,Y,Y,.,.	5.22	5.22	0.72285
12:49580208-49580208	G	missense_variant	TUBA1A	ENSG00000167552	Transcript	ENST00000301071.7	protein_coding	3/4	605	260	87	F/S	tTc/tCc	0	0.975	4.99964404664	0.278	-2	0.861	31	27.6	4.368915	3.995098	0.89613	0.82134	D	0.91668	0.997485995292664	0.61628	0.99375444900025667	D,D,.,T,.	0.91827	0.71295,0.71295,.,0.288847,.	6.870716	0.64730561570954	0.78410	6.670805	0.66615505267926	0.77417	ENSG00000167552,ENSG00000167552,ENSG00000167552,ENSG00000167552,ENSG00000167552	ENSP00000301071,ENSP00000439020,ENSP00000446637,ENSP00000450268,ENSP00000448725	ENST00000301071,ENST00000295766,ENST00000550767,ENST00000547939,ENST00000552924	0.72785	T,T,T,T,T	-0.7,-0.7,-0.7,-0.7,-0.7	Y,Y,Y,.,.	5.22	5.22	0.72285
12:49580208-49580208	T	missense_variant	TUBA1A	ENSG00000167552	Transcript	ENST00000301071.7	protein_coding	3/4	605	260	87	F/Y	tTc/tAc	0.12	0.072	2.3660539229	0.278	3	0.266	22.9	22.5	2.730584	2.456731	0.46256	0.42752	D	0.41025	0.706395387649536	0.18067	0.88553193611107595	T,T,.,T,.	0.66471	0.291967,0.291967,.,0.070306,.	4.750635	0.452158610599888	0.64855	4.125516	0.363563061064294	0.59459	ENSG00000167552,ENSG00000167552,ENSG00000167552,ENSG00000167552,ENSG00000167552	ENSP00000301071,ENSP00000439020,ENSP00000446637,ENSP00000450268,ENSP00000448725	ENST00000301071,ENST00000295766,ENST00000550767,ENST00000547939,ENST00000552924	0.72458	T,T,T,T,T	-0.67,-0.67,-0.67,-0.67,-0.67	Y,Y,Y,.,.	5.22	5.22	0.72285
[truncated: 2,397 more rows]
[truncated: 120 more columns]
