# Supplementary material for: Complementing the phenotypical spectrum of TUBA1A tubulinopathy and its role in early-onset epilepsies
Source: Eur J Hum Genet. 2022 Jan 11;30(3):298–306. doi: 10.1038/s41431-021-01027-0 (PMC8904761; doi:10.1038/s41431-021-01027-0)
Supplement: Supplementary file 5 — Supplementary Table S4 [file 41431_2021_1027_MOESM5_ESM.xlsx]

## Sheet: Tabelle1
c_Variant	p_Variant	Protein_position	Count	Group
c.5G>A	p.(Arg2His)	2	5	ClinVar
c.4C>A	p.(Arg2Ser)	2	1	Pubmed
c.5G>A	p.(Arg2His)	2	5	Pubmed
c.13A>C	p.(Ile5Leu)	5	3	Pubmed
c.17C>G	p.(Ser6Cys)	6	1	ClinVar
c.47T>C	p.(Ile16Thr)	16	1	ClinVar
c.47T>C	p.(Ile16Thr)	16	1	Pubmed
c.53T>C	p.(Ile18Thr)	18	1	Pubmed
c.55G>A	p.(Ala19Thr)	19	1	Pubmed
c.74G>A	p.(Cys25Tyr)	25	1	ClinVar
c.74G>T	p.(Cys25Phe)	25	1	Pubmed
c.79G>C	p.(Glu27Gln)	27	1	ClinVar
c.79G>C	p.(Glu27Gln)	27	1	Pubmed
c.125T>C	p.(Ile42Thr)	42	1	gnomAD
c.139G>C	p.(Asp47His)	47	1	ClinVar
c.152C>T	p.(Thr51Ile)	51	1	ClinVar
c.162T>A	p.(Ser54Arg)	54	1	ClinVar
c.161G>A	p.(Ser54Asn)	54	3	Pubmed
c.163G>A	p.(Glu55Lys)	55	1	Pubmed
c.167C>T	p.(Thr56Met)	56	1	ClinVar
c.167C>T	p.(Thr56Met)	56	1	Pubmed
c.175G>A	p.(Gly59Ser)	59	1	Pubmed
c.180G>T	p.(Lys60Asn)	60	1	Pubmed
c.190C>T	p.(Arg64Trp)	64	1	ClinVar
c.190C>T	p.(Arg64Trp)	64	1	Pubmed
c.209T>C	p.(Leu70Ser)	70	1	Pubmed
c.214C>T	p.(Pro72Ser)	72	1	Pubmed
c.215C>G	p.(Pro72Arg)	72	1	Pubmed
c.217A>G	p.(Thr73Ala)	73	1	ClinVar
c.242G>A	p.(Gly81Asp)	81	1	Pubmed
c.269A>G	p.(Glu90Gly)	90	1	ClinVar
c.274C>G	p.(Leu92Val)	92	1	Pubmed
c.283G>T	p.(Gly95Cys)	95	1	ClinVar
c.283G>T	p.(Gly95Cys)	95	1	Pubmed
c.302A>G	p.(Asn101Ser)	101	1	Pubmed
c.320A>G	p.(His107Arg)	107	1	Pubmed
c.337G>A	p.(Glu113Lys)	113	1	Pubmed
c.352G>C	p.(Val118Met)	118	1	Pubmed
c.352G>A	p.(Val118Met)	118	1	Pubmed
c.368G>A	p.(Arg123His)	123	1	ClinVar
c.367C>T	p.(Arg123Cys)	123	1	ClinVar
c.367C>T	p.(Arg123Cys)	123	2	Pubmed
c.368G>A	p.(Arg123His)	123	1	Pubmed
c.381C>A	p.(Asp127Asn)	127	1	Pubmed
c.410T>A	p.(Val137Asp)	137	1	Pubmed
c.424G>A	p.(Gly142Ser)	142	1	ClinVar
c.424G>T	p.(Gly142Cys)	142	1	ClinVar
c.427G>A	p.(Gly143Arg)	143	1	ClinVar
c.449C>T	p.(Thr150Ile)	150	2	Pubmed
c.455T>A	p.(Leu152Gln)	152	1	ClinVar
c.455T>A	p.(Leu152Gln)	152	2	Pubmed
c.465A>C	p.(Glu155Asp)	155	1	Pubmed
c.473C>T	p.(Ser158Leu)	158	1	Pubmed
c.481T>G	p.(Tyr161Asp)	161	1	ClinVar
c.481T>C	p.(Tyr161His)	161	1	Pubmed
c.517C>T	p.(Pro173Ser)	173	1	gnomAD
c.518C>T	p.(Pro173Leu)	173	4	Pubmed
c.520G>C	p.(Ala174Pro)	174	1	ClinVar
c.521C>T	p.(Ala174Val)	174	1	Pubmed
c.535A>G	p.(Thr179Ala)	179	1	Pubmed
c.545T>C	p.(Val182Ala)	182	1	Pubmed
c.562A>C	p.(Ile188Leu)	188	1	Pubmed
c.596A>G	p.(Asp199Gly)	199	1	Pubmed
c.599G>A	p.(Cys200Tyr)	200	1	Pubmed
c.615C>A	p.(Asp205Glu)	205	1	Pubmed
c.629A>G	p.(Tyr210Cys)	210	1	Pubmed
c.641G>T	p.(Arg214Leu)	214	1	ClinVar
c.641G>A	p.(Arg214His)	214	6	ClinVar
c.641G>A	p.(Arg214His)	214	5	Pubmed
c.652G>A	p.(Asp218Asn)	218	2	ClinVar
c.652G>T	p.(Asp218Tyr)	218	1	Pubmed
c.652G>A	p.(Asp218Asn)	218	2	Pubmed
c.655A>G	p.(Ile219Val)	219	1	Pubmed
c.698A>G	p.(Gln233Arg)	233	1	ClinVar
c.701T>G	p.(Ile234Ser)	234	1	ClinVar
c.703G>T	p.(Val235Leu)	235	1	Pubmed
c.712A>G	p.(Ile238Val)	238	1	Pubmed
c.715A>C	p.(Thr239Pro)	239	1	ClinVar
c.719C>G	p.(Ala240Gly)	240	1	Pubmed
c.787C>A	p.(Pro263Thr)	263	2	Pubmed
c.790C>G	p.(Arg264Gly)	264	1	ClinVar
c.790C>T	p.(Arg264Cys)	264	3	ClinVar
c.790C>T	p.(Arg264Cys)	264	11	Pubmed
c.791G>A	p.(Arg264His)	264	1	Pubmed
c.808G>T	p.(Ala270Ser)	270	1	ClinVar
c.808G>T	p.(Ala270Ser)	270	1	Pubmed
c.808G>A	p.(Ala270Thr)	270	1	Pubmed
c.815A>G	p.(Tyr272Cys)	272	1	ClinVar
c.818C>A	p.(Ala273Asp)	273	1	Pubmed
c.856C>T	p.(Leu286Phe)	286	1	Pubmed
c.859T>A	p.(Ser287Thr)	287	11	gnomAD
c.878A>G	p.(Asn293Ser)	293	1	ClinVar
c.887T>C	p.(Phe296Ser)	296	1	ClinVar
c.908T>G	p.(Val303Gly)	303	1	Pubmed
c.916G>T	p.(Asp306Tyr)	306	1	ClinVar
c.919C>T	p.(Pro307Ser)	307	1	ClinVar
c.920C>T	p.(Pro307Leu)	307	1	Pubmed
c.922C>T	p.(Arg308Cys)	308	1	Pubmed
c.959G>A	p.(Arg320His)	320	1	ClinVar
c.959G>A	p.(Arg320His)	320	2	Pubmed
c.970G>C	p.(Val324Leu)	324	1	ClinVar
c.978A>C	p.(Lys326Asn)	326	1	Pubmed
c.986A>G	p.(Asn329Ser)	329	1	ClinVar
c.986A>G	p.(Asn329Ser)	329	2	Pubmed
c.995T>C	p.(Ile332Thr)	332	1	ClinVar
c.995T>C	p.(Ile332Thr)	332	2	Pubmed
c.998C>T	p.(Ala333Val)	333	1	Pubmed
c.1016G>A	p.(Arg339His)	339	1	gnomAD
c.1016G>T	p.(Arg339Leu)	339	1	Pubmed
c.1025A>C	p.(Gln342Pro)	342	1	ClinVar
c.1055A>T	p.(Lys352Met)	352	1	ClinVar
c.1057G>A	p.(Val353Ile)	353	1	Pubmed
c.1076C>T	p.(Pro359Leu)	359	1	ClinVar
c.1091C>G	p.(Pro364Arg)	364	1	ClinVar
c.1096G>A	p.(Gly366Arg)	366	1	ClinVar
c.1096G>A	p.(Gly366Arg)	366	1	Pubmed
c.1096G>C	p.(Gly366Arg)	366	1	Pubmed
c.1105G>A	p.(Ala369Thr)	369	2	ClinVar
c.1105G>A	p.(Ala369Thr)	369	2	Pubmed
c.1112T>A	p.(Val371Glu)	371	1	Pubmed
c.1118G>A	p.(Arg373Lys)	373	1	Pubmed
c.1129A>G	p.(Met377Val)	377	1	ClinVar
c.1129A>G	p.(Met377Val)	377	1	Pubmed
c.1144A>G	p.(Thr382Ala)	382	1	ClinVar
c.1148C>A	p.(Ala383Asp)	383	1	ClinVar
c.1148C>T	p.(Ala383Val)	383	2	ClinVar
c.1148C>T	p.(Ala383Val)	383	2	Pubmed
c.1160C>T	p.(Ala387Val)	387	1	Pubmed
c.1169G>A	p.(Arg390His)	390	2	ClinVar
c.1169G>C	p.(Arg390Pro)	390	1	ClinVar
c.1168C>G	p.(Arg390Gly)	390	1	ClinVar
c.1168C>T	p.(Arg390Cys)	390	2	ClinVar
c.1168C>T	p.(Arg390Cys)	390	2	Pubmed
c.1169G>A	p.(Arg390His)	390	3	Pubmed
c.1177C>T	p.(His393Tyr)	393	1	ClinVar
c.1186G>T	p.(Asp396Tyr)	396	1	Pubmed
c.1190T>C	p.(Leu397Pro)	397	1	Pubmed
c.1205G>T	p.(Arg402Leu)	402	1	ClinVar
c.1205G>A	p.(Arg402His)	402	2	ClinVar
c.1204C>T	p.(Arg402Cys)	402	2	ClinVar
c.1204C>A	p.(Arg402Ser)	402	1	ClinVar
c.1204C>T	p.(Arg402Cys)	402	9	Pubmed
c.1205G>T	p.(Arg402Leu)	402	2	Pubmed
c.1205G>A	p.(Arg402His)	402	10	Pubmed
c.1224C>A	p.(Tyr408*)	408	1	Pubmed
c.1222T>G	p.(Tyr408Asp)	408	1	Pubmed
c.1226T>C	p.(Val409Ala)	409	2	ClinVar
c.1225G>A	p.(Val409Ile)	409	2	Pubmed
c.1226T>C	p.(Val409Ala)	409	1	Pubmed
c.1246G>A	p.(Gly416Ser)	416	1	ClinVar
c.1256C>T	p.(Ser419Leu)	419	1	Pubmed
c.1261G>A	p.(Ala421Thr)	421	1	ClinVar
c.1265G>A	p.(Arg422His)	422	3	ClinVar
c.1264C>T	p.(Arg422Cys)	422	2	ClinVar
c.1264C>T	p.(Arg422Cys)	422	1	Pubmed
c.1265G>A	p.(Arg422His)	422	8	Pubmed
c.1274T>A	p.(Met425Lys)	425	1	ClinVar
c.1274T>A	p.(Met425Lys)	425	1	Pubmed
c.1285G>C	p.(Glu429Gln)	429	1	Pubmed
c.1304T>C	p.(Val435Ala)	435	1	ClinVar
c.1306G>C	p.(Gly436Arg)	436	1	Pubmed
c.1307G>A	p.(Gly436Asp)	436	1	Pubmed
c.1318G>A	p.(Val440Ile)	440	1	gnomAD
c.1331G>C	p.(Gly444Ala)	444	1	gnomAD
c.1343G>A	p.(Gly448Glu)	448	1	gnomAD
